# Supplementary material for: Comparative Transcriptome Profiling Reveals a Potential Role of Type VI Secretion System and Fimbriae in Virulence of Non-O157 Shiga Toxin-Producing Escherichia coli
Source: Front Microbiol. 2018 Jun 29;9:1416. doi: 10.3389/fmicb.2018.01416 (PMC6033998; doi:10.3389/fmicb.2018.01416)
Supplement: Supplementary file 1 [file Table_1.xlsx]

## Sheet: Sheet1
		nHUS	nHUS	HUS	HUS	Fisher's test
Pegfam	Annotation	Count >0	Count 0	Count >0	Count 0	Pvalue	BHcorr
pegfam.15.	Putative inner membrane protein	1	14	7	8	0.0351824	1
pegfam.61.	Mobile element protein	6	9	15	0	0.00069965	0.434833
pegfam.68.	core protein	5	10	15	0	0.0001999	0.434833
pegfam.73.	Mobile element protein	10	5	15	0	0.0421456	1
pegfam.123.	Mobile element protein	10	5	15	0	0.0421456	1
pegfam.130.	Mobile element protein	8	7	14	1	0.0351824	1
pegfam.159.	Mobile element protein	7	8	14	1	0.0141929	1
pegfam.162.	Phage protein	12	3	2	13	0.000678918	0.434833
pegfam.164.	FIG00639442: hypothetical protein	15	0	10	5	0.0421456	1
pegfam.165.	hypothetical protein	8	7	14	1	0.0351824	1
pegfam.192.	Glutamate decarboxylase (EC 4.1.1.15)	4	11	14	1	0.000483969	0.434833
pegfam.1169.	Translation elongation factor Tu	5	10	14	1	0.00169915	0.906944
pegfam.3740.	Hypothetical Zinc-finger containing protein	1	14	12	3	0.000115732	0.420735
pegfam.4115.	Putative DNA-binding protein Roi of bacteriophage BP-933W	10	5	15	0	0.0421456	1
pegfam.4158.	type 1 fimbriae anchoring protein FimD	10	5	15	0	0.0421456	1
pegfam.4163.	Putative fimbrial protein	10	5	15	0	0.0421456	1
pegfam.4165.	DNA-damage-inducible protein D	10	5	15	0	0.0421456	1
pegfam.4168.	Putative fimbrial chaperone protein	10	5	15	0	0.0421456	1
pegfam.4172.	Fimbriae-like adhesin SfmA	10	5	15	0	0.0421456	1
pegfam.4194.	FIG00639570: hypothetical protein	10	5	15	0	0.0421456	1
pegfam.4197.	FIG00639559: hypothetical protein	10	5	15	0	0.0421456	1
pegfam.4199.	FIG00639481: hypothetical protein	10	5	15	0	0.0421456	1
pegfam.4201.	FIG00638811: hypothetical protein	10	5	15	0	0.0421456	1
pegfam.4205.	hypothetical protein	15	0	10	5	0.0421456	1
pegfam.4206.	hypothetical protein	10	5	15	0	0.0421456	1
pegfam.4242.	orf2C hypothetical protein	9	6	15	0	0.0168582	1
pegfam.4277.	hypothetical protein	9	6	15	0	0.0168582	1
pegfam.4279.	hypothetical protein	9	6	15	0	0.0168582	1
pegfam.4280.	hypothetical protein	9	6	15	0	0.0168582	1
pegfam.4296.	FIG00643151: hypothetical protein	7	8	14	1	0.0141929	1
pegfam.4333.	hypothetical protein	8	7	15	0	0.00632184	1
pegfam.4338.	Translation elongation factor Tu	11	4	1	14	0.000483969	0.434833
pegfam.4344.	core protein	3	12	13	2	0.000678918	0.434833
pegfam.4400.	FIG00640033: hypothetical protein	8	7	14	1	0.0351824	1
pegfam.4403.	FIG00639114: hypothetical protein	8	7	14	1	0.0351824	1
pegfam.4404.	FIG00642282: hypothetical protein	7	8	15	0	0.0021989	0.906944
pegfam.4407.	FIG00641561: hypothetical protein	8	7	14	1	0.0351824	1
pegfam.4409.	FIG00641624: hypothetical protein	7	8	15	0	0.0021989	0.906944
pegfam.4412.	FIG00640810: hypothetical protein	8	7	14	1	0.0351824	1
pegfam.4480.	hypothetical protein	14	1	7	8	0.0141929	1
pegfam.4488.	FIG00640695: hypothetical protein	7	8	14	1	0.0141929	1
pegfam.4551.	putative regulatory protein	6	9	14	1	0.0051974	1
pegfam.4568.	Phage terminase2C large subunit	5	10	13	2	0.00777506	1
pegfam.4614.	Ribose 5-phosphate isomerase B (EC 5.3.1.6)	6	9	13	2	0.0209395	1
pegfam.4640.	FIG00639446: hypothetical protein	6	9	13	2	0.0209395	1
pegfam.4643.	FIG00642344: hypothetical protein	6	9	13	2	0.0209395	1
pegfam.4663.	FIG00639870: hypothetical protein	13	2	5	10	0.00777506	1
pegfam.4675.	Phage tail fiber protein	1	14	8	7	0.0141929	1
pegfam.4705.	hypothetical protein	4	11	14	1	0.000483969	0.434833
pegfam.4747.	FIG00639888: hypothetical protein	2	13	9	6	0.0209395	1
pegfam.4758.	FIG00641942: hypothetical protein	4	11	13	2	0.00250927	0.906944
pegfam.4771.	FIG00638754: hypothetical protein	13	2	4	11	0.00250927	0.906944
pegfam.4781.	hypothetical protein	4	11	13	2	0.00250927	0.906944
pegfam.4832.	Formate dehydrogenase H (EC 1.2.1.2) @ selenocysteine-containing	3	12	13	2	0.000678918	0.434833
pegfam.4839.	Phage repressor	3	12	10	5	0.0253277	1
pegfam.4886.	Iron(III) dicitrate transport protein FecA	11	4	4	11	0.0268377	1
pegfam.4905.	Iron(III) dicitrate transport system permease protein FecC (TC 3.A.1.14.1)	11	4	4	11	0.0268377	1
pegfam.4909.	Iron(III) dicitrate transport system permease protein FecD (TC 3.A.1.14.1)	11	4	4	11	0.0268377	1
pegfam.4910.	Fe2+-dicitrate sensor2C membrane component	11	4	4	11	0.0268377	1
pegfam.4912.	Iron(III) dicitrate transport system2C periplasmic iron-binding protein FecB (TC 3.A.1.14.1)	11	4	4	11	0.0268377	1
pegfam.4919.	Iron(III) dicitrate transport ATP-binding protein FecE (TC 3.A.1.14.1)	11	4	4	11	0.0268377	1
pegfam.4935.	RNA polymerase sigma factor FecI	11	4	4	11	0.0268377	1
pegfam.4947.	Mobile element protein	3	12	12	3	0.00281433	0.906944
pegfam.4964.	FIG00638653: hypothetical protein	11	4	1	14	0.000483969	0.434833
pegfam.4965.	FIG00640259: hypothetical protein	11	4	4	11	0.0268377	1
pegfam.4967.	hypothetical protein	3	12	12	3	0.00281433	0.906944
pegfam.4968.	FIG00638149: hypothetical protein	2	13	13	2	0.000145064	0.420735
pegfam.4974.	hypothetical protein	3	12	12	3	0.00281433	0.906944
pegfam.5058.	Mobile element protein	3	12	11	4	0.00922057	1
pegfam.5064.	FIG00643423: hypothetical protein	1	14	13	2	2.18673e-05	0.190267
pegfam.5077.	hypothetical protein	2	13	12	3	0.000678918	0.434833
pegfam.5153.	FIG00638853: hypothetical protein	2	13	11	4	0.00250927	0.906944
pegfam.5159.	FIG00637919: hypothetical protein	10	5	3	12	0.0253277	1
pegfam.5160.	putative cell division inhibition protein	10	5	3	12	0.0253277	1
pegfam.5164.	hypothetical protein	3	12	10	5	0.0253277	1
pegfam.5165.	FIG00641704: hypothetical protein	10	5	3	12	0.0253277	1
pegfam.5175.	hypothetical protein	3	12	10	5	0.0253277	1
pegfam.5178.	Phage DNA binding protein	11	4	2	13	0.00250927	0.906944
pegfam.5179.	hypothetical protein	9	6	2	13	0.0209395	1
pegfam.5198.	Phage EaA protein	2	13	9	6	0.0209395	1
pegfam.5299.	Phage terminase2C large subunit	9	6	1	14	0.0051974	1
pegfam.5352.	hypothetical protein	2	13	9	6	0.0209395	1
pegfam.5358.	hypothetical protein	2	13	9	6	0.0209395	1
pegfam.5361.	FIG01069670: hypothetical protein	1	14	10	5	0.00169915	0.906944
pegfam.5364.	FIG00638736: hypothetical protein	2	13	9	6	0.0209395	1
pegfam.5368.	FIG00640387: hypothetical protein	2	13	9	6	0.0209395	1
pegfam.5450.	FIG00638432: hypothetical protein	9	6	1	14	0.0051974	1
pegfam.5465.	hypothetical protein	1	14	9	6	0.0051974	1
pegfam.5600.	hypothetical protein	9	6	0	15	0.00069965	0.434833
pegfam.5604.	FIG00639161: hypothetical protein	7	8	0	15	0.00632184	1
pegfam.5666.	Primosomal protein I	7	8	1	14	0.0351824	1
pegfam.5761.	FIG00638448: hypothetical protein	7	8	1	14	0.0351824	1
pegfam.5770.	hypothetical protein	1	14	7	8	0.0351824	1
pegfam.5787.	FIG00643244: hypothetical protein	1	14	7	8	0.0351824	1
pegfam.5791.	Mobile element protein	7	8	1	14	0.0351824	1
pegfam.5814.	hypothetical protein	0	15	8	7	0.0021989	0.906944
pegfam.6051.	Phage protein	5	10	0	15	0.0421456	1
pegfam.6218.	VgrG protein	6	9	0	15	0.0168582	1
pegfam.6386.	LygF	6	9	0	15	0.0168582	1
pegfam.6425.	Mobile element protein	6	9	0	15	0.0168582	1
pegfam.6487.	FIG00639908: hypothetical protein	5	10	0	15	0.0421456	1
pegfam.6490.	Mobile element protein	0	15	6	9	0.0168582	1
pegfam.6524.	core protein	6	9	0	15	0.0168582	1
pegfam.6562.	FIG00638714: hypothetical protein	6	9	0	15	0.0168582	1
pegfam.6598.	hypothetical protein	0	15	6	9	0.0168582	1
pegfam.6643.	Mobile element protein	5	10	0	15	0.0421456	1
pegfam.6650.	Putative carbohydrate kinase in cluster with fructose-bisphosphate aldolase	5	10	0	15	0.0421456	1
pegfam.6657.	Putative carbohydrate PTS system2C IIC component (EC 2.7.1.69)	5	10	0	15	0.0421456	1
pegfam.6669.	hypothetical protein	5	10	0	15	0.0421456	1
pegfam.6671.	FIG00639467: hypothetical protein	5	10	0	15	0.0421456	1
pegfam.6700.	Fructose-bisphosphate aldolase (EC 4.1.2.13)	5	10	0	15	0.0421456	1
pegfam.6723.	Putative transcriptional regulator of unknown carbohydrate utilization cluster2C GntR family	5	10	0	15	0.0421456	1
pegfam.6739.	FIG00642438: hypothetical protein	0	15	5	10	0.0421456	1
pegfam.6765.	FIG00639664: hypothetical protein	5	10	0	15	0.0421456	1
pegfam.6777.	Putative carbohydrate PTS system2C IIA component (EC 2.7.1.69)	5	10	0	15	0.0421456	1
pegfam.6815.	Methyltransferase (EC 2.1.1.-)	5	10	0	15	0.0421456	1
pegfam.6825.	FIG00244619: hypothetical protein	5	10	0	15	0.0421456	1
pegfam.6827.	Mobile element protein	5	10	0	15	0.0421456	1
pegfam.6837.	Putative carbohydrate PTS system2C IIB component (EC 2.7.1.69)	5	10	0	15	0.0421456	1
pegfam.6842.	Phosphotransferase system HPr enzyme in cluster with fructose-bisphosphate aldolase	5	10	0	15	0.0421456	1
pegfam.6859.	DNA-damage-inducible protein D	5	10	0	15	0.0421456	1
pegfam.6860.	Regulatory protein Cro of bacteriophage BP-933W	0	15	5	10	0.0421456	1
pegfam.6880.	hypothetical protein	5	10	0	15	0.0421456	1
pegfam.6893.	Terminase small subunit	5	10	0	15	0.0421456	1
pegfam.6897.	hypothetical protein	5	10	0	15	0.0421456	1
pegfam.6901.	hypothetical protein	0	15	5	10	0.0421456	1
pegfam.6922.	FIG00644541: hypothetical protein	0	15	5	10	0.0421456	1
pegfam.6938.	FIG00641102: hypothetical protein	0	15	5	10	0.0421456	1
pegfam.6942.	hypothetical protein	5	10	0	15	0.0421456	1
pegfam.6943.	hypothetical protein	5	10	0	15	0.0421456	1
pegfam.6949.	hypothetical protein	0	15	5	10	0.0421456	1
pegfam.6962.	FIG00641612: hypothetical protein	5	10	0	15	0.0421456	1
pegfam.6970.	hypothetical protein	5	10	0	15	0.0421456	1
pegfam.6980.	hypothetical protein	5	10	0	15	0.0421456	1
pegfam.6981.	FIG00638959: hypothetical protein	5	10	0	15	0.0421456	1
pegfam.6990.	hypothetical protein	5	10	0	15	0.0421456	1
