# Supplementary material for: Comparative Transcriptome Profiling Reveals a Potential Role of Type VI Secretion System and Fimbriae in Virulence of Non-O157 Shiga Toxin-Producing Escherichia coli
Source: Front Microbiol. 2018 Jun 29;9:1416. doi: 10.3389/fmicb.2018.01416 (PMC6033998; doi:10.3389/fmicb.2018.01416)
Supplement: Supplementary file 2 [file Table_2.xlsx]

## Sheet: Sheet1
		Total	non-HUS	HUS	T-test
Pegfam	Annotation	genes	Frequency	Frequency	P-value	BHcorr
pegfam.3.	Mobile element protein	253	85	168	0.0266137	0.465523
pegfam.8.	Mobile element protein	192	63	129	0.0468371	0.465523
pegfam.11.	Mobile element protein	168	28	140	0.014684	0.465523
pegfam.15.	Putative inner membrane protein	149	22	127	0.0252005	0.465523
pegfam.23.	Mobile element protein	113	43	70	0.00928541	0.465523
pegfam.32.	Mobile element protein	87	28	59	0.000328687	0.165682
pegfam.37.	Mobile element protein	75	21	54	0.002513	0.465523
pegfam.44.	putative enzyme%3B Integration2C recombination (Phage or Prophage Related)	72	29	43	0.0181284	0.465523
pegfam.48.	Phage minor tail protein	71	47	24	0.0223029	0.465523
pegfam.49.	Mobile element protein	71	18	53	0.00121863	0.408947
pegfam.58.	VgrG protein	64	23	41	0.00146602	0.431515
pegfam.59.	Mobile element protein	64	16	48	0.00010467	0.091756
pegfam.62.	putative virulence protein	61	23	38	0.0108861	0.465523
pegfam.68.	core protein	59	11	48	0.000116044	0.091756
pegfam.75.	Phage protein	56	20	36	0.0119677	0.465523
pegfam.78.	Phage neck whiskers	54	33	21	0.0469591	0.465523
pegfam.88.	FIG00638000: hypothetical protein	51	31	20	0.0260221	0.465523
pegfam.90.	Mobile element protein	50	17	33	0.00214494	0.465523
pegfam.94.	FIG00639218: hypothetical protein	50	33	17	0.0393754	0.465523
pegfam.96.	Recombinational DNA repair protein RecT (prophage associated)	49	19	30	0.0347748	0.465523
pegfam.111.	Formate dehydrogenase O alpha subunit (EC 1.2.1.2) @ selenocysteine-containing	46	18	28	5.79067e-05	0.069608
pegfam.112.	Formate dehydrogenase H (EC 1.2.1.2) @ selenocysteine-containing	46	18	28	5.79067e-05	0.069608
pegfam.123.	Mobile element protein	45	16	29	0.0136599	0.465523
pegfam.130.	Mobile element protein	44	12	32	0.00374484	0.465523
pegfam.133.	Division inhibition protein dicB	44	27	17	0.0318996	0.465523
pegfam.159.	Mobile element protein	38	9	29	0.00345704	0.465523
pegfam.162.	Phage protein	38	32	6	0.00204633	0.465523
pegfam.168.	Mobile element protein	36	23	13	0.0209509	0.465523
pegfam.170.	hypothetical protein	36	24	12	0.0395375	0.465523
pegfam.185.	Phage minor tail protein	34	23	11	0.00905123	0.465523
pegfam.189.	FIG00641421: hypothetical protein	34	10	24	0.00878691	0.465523
pegfam.192.	Glutamate decarboxylase (EC 4.1.1.15)	33	7	26	6.19754e-05	0.069608
pegfam.200.	FIG00641924: hypothetical protein	33	12	21	0.0499403	0.465523
pegfam.204.	Phage protein	32	12	20	0.0349718	0.465523
pegfam.1169.	Translation elongation factor Tu	30	7	23	0.000245936	0.165682
pegfam.3610.	Phage antitermination protein Q	29	10	19	0.0409045	0.465523
pegfam.3681.	FIG00638721: hypothetical protein	29	20	9	0.0349829	0.465523
pegfam.3740.	Hypothetical Zinc-finger containing protein	29	5	24	0.0176869	0.465523
pegfam.3823.	Transcriptional activator feaR	28	16	12	0.0451042	0.465523
pegfam.3930.	Primosomal protein I	27	7	20	0.023891	0.465523
pegfam.4096.	Hydrogenase-4 component F (EC 1.-.-.-)	26	15	11	0.0405686	0.465523
pegfam.4102.	Alpha-ketoglutarate permease	26	11	15	0.0405686	0.465523
pegfam.4106.	FIG01069793: hypothetical protein	26	15	11	0.0405686	0.465523
pegfam.4115.	Putative DNA-binding protein Roi of bacteriophage BP-933W	26	10	16	0.0104986	0.465523
pegfam.4126.	Hydrogenase-4 component J (EC 1.-.-.-)	26	15	11	0.0405686	0.465523
pegfam.4128.	Protein NinB	26	8	18	0.0160059	0.465523
pegfam.4131.	FIG00638175: hypothetical protein	26	11	15	0.0405686	0.465523
pegfam.4134.	Hypothetical protein yfgJ	26	11	15	0.0405686	0.465523
pegfam.4140.	FIG00638648: hypothetical protein	26	11	15	0.0405686	0.465523
pegfam.4146.	Glutamate decarboxylase (EC 4.1.1.15)	26	20	6	0.0047908	0.465523
pegfam.4148.	FIG00639640: hypothetical protein	26	11	15	0.0405686	0.465523
pegfam.4152.	hypothetical protein	26	11	15	0.0405686	0.465523
pegfam.4154.	hypothetical protein	26	11	15	0.0405686	0.465523
pegfam.4158.	type 1 fimbriae anchoring protein FimD	25	10	15	0.0191876	0.465523
pegfam.4163.	Putative fimbrial protein	25	10	15	0.0191876	0.465523
pegfam.4165.	DNA-damage-inducible protein D	25	10	15	0.0191876	0.465523
pegfam.4168.	Putative fimbrial chaperone protein	25	10	15	0.0191876	0.465523
pegfam.4172.	Fimbriae-like adhesin SfmA	25	10	15	0.0191876	0.465523
pegfam.4173.	Serine acetyltransferase (EC 2.3.1.30)	25	8	17	0.00879732	0.465523
pegfam.4190.	hypothetical protein	25	10	15	0.0462479	0.465523
pegfam.4194.	FIG00639570: hypothetical protein	25	10	15	0.0191876	0.465523
pegfam.4197.	FIG00639559: hypothetical protein	25	10	15	0.0191876	0.465523
pegfam.4199.	FIG00639481: hypothetical protein	25	10	15	0.0191876	0.465523
pegfam.4201.	FIG00638811: hypothetical protein	25	10	15	0.0191876	0.465523
pegfam.4205.	hypothetical protein	25	15	10	0.0191876	0.465523
pegfam.4206.	hypothetical protein	25	10	15	0.0191876	0.465523
pegfam.4225.	Phage integrase	24	9	15	0.0446402	0.465523
pegfam.4242.	orf2C hypothetical protein	24	9	15	0.00856354	0.465523
pegfam.4274.	FIG00640731: hypothetical protein	24	9	15	0.0213875	0.465523
pegfam.4277.	hypothetical protein	24	9	15	0.00856354	0.465523
pegfam.4279.	hypothetical protein	24	9	15	0.00856354	0.465523
pegfam.4280.	hypothetical protein	24	9	15	0.00856354	0.465523
pegfam.4297.	FIG00639664: hypothetical protein	23	9	14	0.0340561	0.465523
pegfam.4307.	Phage antitermination protein Q	23	8	15	0.039325	0.465523
pegfam.4317.	Phage protein	23	7	16	0.0330638	0.465523
pegfam.4333.	hypothetical protein	23	8	15	0.00353521	0.465523
pegfam.4334.	FIG00643765: hypothetical protein	23	9	14	0.0340561	0.465523
pegfam.4338.	Translation elongation factor Tu	23	21	2	0.000110563	0.091756
pegfam.4344.	core protein	22	5	17	0.0033818	0.465523
pegfam.4382.	Putative cytoplasmic protein	22	16	6	0.0253607	0.465523
pegfam.4383.	FIG01070401: hypothetical protein	22	8	14	0.0329713	0.465523
pegfam.4400.	FIG00640033: hypothetical protein	22	8	14	0.0140654	0.465523
pegfam.4403.	FIG00639114: hypothetical protein	22	8	14	0.0140654	0.465523
pegfam.4404.	FIG00642282: hypothetical protein	22	7	15	0.00131605	0.408947
pegfam.4407.	FIG00641561: hypothetical protein	22	8	14	0.0140654	0.465523
pegfam.4409.	FIG00641624: hypothetical protein	22	7	15	0.00131605	0.408947
pegfam.4412.	FIG00640810: hypothetical protein	22	8	14	0.0140654	0.465523
pegfam.4414.	hypothetical protein	22	15	7	0.0320527	0.465523
pegfam.4423.	Putative invasion protein	21	8	13	0.0494725	0.465523
pegfam.4428.	Oligosaccharide repeat unit polymerase Wzy%3B O-antigen ligase	21	8	13	0.0494725	0.465523
pegfam.4430.	Lipopolysaccharide 12C2-N-acetylglucosaminetransferase (EC 2.4.1.56)	21	8	13	0.0494725	0.465523
pegfam.4432.	UDP-galactose:(galactosyl) LPS alpha12C2-galactosyltransferase WaaW (EC 2.4.1.-)	21	8	13	0.0494725	0.465523
pegfam.4433.	UDP-glucose:(glucosyl)lipopolysaccharide alpha-12C3-glucosyltransferase WaaO (EC 2.4.1.-)	21	8	13	0.0494725	0.465523
pegfam.4437.	Involved in lipopolysaccharide biosynthesis	21	8	13	0.0494725	0.465523
pegfam.4439.	Putative sensory transducer	21	8	13	0.0494725	0.465523
pegfam.4440.	Type III secretion inner membrane protein (homologous to flagellar export components)	21	8	13	0.0494725	0.465523
pegfam.4442.	Lipopolysaccharide core biosynthesis protein RfaY	21	8	13	0.0494725	0.465523
pegfam.4452.	Flagellar biosynthesis protein FliP	21	8	13	0.0494725	0.465523
pegfam.4467.	Type III secretion inner membrane protein (homologous to flagellar export components)	21	8	13	0.0494725	0.465523
pegfam.4469.	Type III secretion inner membrane protein (homologous to flagellar export components)	21	8	13	0.0494725	0.465523
pegfam.4474.	FIG00641505: hypothetical protein	21	15	6	0.0173188	0.465523
pegfam.4476.	LSU ribosomal protein L32p	21	8	13	0.0494725	0.465523
pegfam.4480.	hypothetical protein	21	14	7	0.00513923	0.465523
pegfam.4488.	FIG00640695: hypothetical protein	21	7	14	0.00513923	0.465523
pegfam.4495.	hypothetical protein	21	8	13	0.0494725	0.465523
pegfam.4539.	FIG00638088: hypothetical protein	20	7	13	0.0203612	0.465523
pegfam.4541.	Gene 18 protein	20	7	13	0.0203612	0.465523
pegfam.4548.	FIG00638827: hypothetical protein	20	7	13	0.0428812	0.465523
pegfam.4551.	putative regulatory protein	20	6	14	0.00158701	0.431515
pegfam.4559.	Unsaturated fatty acid biosythesis repressor FabR2C TetR family	20	7	13	0.0203612	0.465523
pegfam.4568.	Phage terminase2C large subunit	19	5	14	0.0016962	0.447179
pegfam.4614.	Ribose 5-phosphate isomerase B (EC 5.3.1.6)	19	6	13	0.00717813	0.465523
pegfam.4640.	FIG00639446: hypothetical protein	19	6	13	0.00717813	0.465523
pegfam.4643.	FIG00642344: hypothetical protein	19	6	13	0.00717813	0.465523
pegfam.4663.	FIG00639870: hypothetical protein	18	13	5	0.00204801	0.465523
pegfam.4691.	FIG00641539: hypothetical protein	18	6	12	0.0254141	0.465523
pegfam.4692.	hypothetical protein	18	6	12	0.0254141	0.465523
pegfam.4693.	FIG00638239: hypothetical protein	18	12	6	0.0254141	0.465523
pegfam.4694.	FIG00639802: hypothetical protein	18	12	6	0.0254141	0.465523
pegfam.4700.	FIG00641027: hypothetical protein	18	12	6	0.0254141	0.465523
pegfam.4704.	FIG00637931: hypothetical protein	18	6	12	0.0254141	0.465523
pegfam.4705.	hypothetical protein	18	4	14	6.43485e-05	0.069608
pegfam.4708.	FIG00639015: hypothetical protein	18	6	12	0.0254141	0.465523
pegfam.4758.	FIG00641942: hypothetical protein	17	4	13	0.000431557	0.165682
pegfam.4771.	FIG00638754: hypothetical protein	17	13	4	0.000431557	0.165682
pegfam.4781.	hypothetical protein	17	4	13	0.000431557	0.165682
pegfam.4825.	Putative chaperone protein	16	4	12	0.0312631	0.465523
pegfam.4832.	Formate dehydrogenase H (EC 1.2.1.2) @ selenocysteine-containing	16	3	13	5.79067e-05	0.069608
pegfam.4839.	Phage repressor	16	4	12	0.029519	0.465523
pegfam.4841.	unknown protein encoded within prophage CP-933R	16	3	13	0.011547	0.465523
pegfam.4865.	hypothetical protein	16	5	11	0.0281604	0.465523
pegfam.4870.	FIG00638984: hypothetical protein	16	11	5	0.0281604	0.465523
pegfam.4873.	FIG00642944: hypothetical protein	16	5	11	0.0281604	0.465523
pegfam.4878.	FIG00639988: hypothetical protein	16	5	11	0.0281604	0.465523
pegfam.4886.	Iron(III) dicitrate transport protein FecA	15	11	4	0.00933243	0.465523
pegfam.4905.	Iron(III) dicitrate transport system permease protein FecC (TC 3.A.1.14.1)	15	11	4	0.00933243	0.465523
pegfam.4909.	Iron(III) dicitrate transport system permease protein FecD (TC 3.A.1.14.1)	15	11	4	0.00933243	0.465523
pegfam.4910.	Fe2+-dicitrate sensor2C membrane component	15	11	4	0.00933243	0.465523
pegfam.4912.	Iron(III) dicitrate transport system2C periplasmic iron-binding protein FecB (TC 3.A.1.14.1)	15	11	4	0.00933243	0.465523
pegfam.4919.	Iron(III) dicitrate transport ATP-binding protein FecE (TC 3.A.1.14.1)	15	11	4	0.00933243	0.465523
pegfam.4935.	RNA polymerase sigma factor FecI	15	11	4	0.00933243	0.465523
pegfam.4947.	Mobile element protein	15	3	12	0.000457055	0.165682
pegfam.4964.	FIG00638653: hypothetical protein	15	14	1	0.000302036	0.165682
pegfam.4965.	FIG00640259: hypothetical protein	15	11	4	0.00933243	0.465523
pegfam.4967.	hypothetical protein	15	3	12	0.000457055	0.165682
pegfam.4968.	FIG00638149: hypothetical protein	15	2	13	4.03078e-06	0.017402
pegfam.4974.	hypothetical protein	15	3	12	0.000457055	0.165682
pegfam.5031.	FIG00643946: hypothetical protein	14	4	10	0.0281604	0.465523
pegfam.5058.	Mobile element protein	14	3	11	0.00236305	0.465523
pegfam.5064.	FIG00643423: hypothetical protein	14	1	13	1.65027e-07	0
pegfam.5066.	FIG00641394: hypothetical protein	14	4	10	0.0281604	0.465523
pegfam.5068.	FIG00643440: hypothetical protein	14	4	10	0.0281604	0.465523
pegfam.5077.	hypothetical protein	14	2	12	5.79067e-05	0.069608
pegfam.5085.	FIG00641394: hypothetical protein	14	4	10	0.0281604	0.465523
pegfam.5153.	FIG00638853: hypothetical protein	13	2	11	0.000431557	0.165682
pegfam.5159.	FIG00637919: hypothetical protein	13	10	3	0.00875083	0.465523
pegfam.5160.	putative cell division inhibition protein	13	10	3	0.00875083	0.465523
pegfam.5164.	hypothetical protein	13	3	10	0.00875083	0.465523
pegfam.5165.	FIG00641704: hypothetical protein	13	10	3	0.00875083	0.465523
pegfam.5175.	hypothetical protein	13	3	10	0.00875083	0.465523
pegfam.5178.	Phage DNA binding protein	13	11	2	0.000431557	0.165682
pegfam.5179.	hypothetical protein	13	10	3	0.0389242	0.465523
pegfam.5198.	Phage EaA protein	12	2	10	0.00811045	0.465523
pegfam.5202.	FIG00640846: hypothetical protein	12	9	3	0.0254141	0.465523
pegfam.5211.	Orf4	12	3	9	0.0254141	0.465523
pegfam.5259.	Inner membrane protein	12	9	3	0.0254141	0.465523
pegfam.5272.	hypothetical protein	12	3	9	0.0254141	0.465523
pegfam.5280.	hypothetical protein	12	3	9	0.0254141	0.465523
pegfam.5288.	hypothetical protein	12	3	9	0.0254141	0.465523
pegfam.5299.	Phage terminase2C large subunit	11	10	1	0.00258394	0.465523
pegfam.5352.	hypothetical protein	11	2	9	0.00717813	0.465523
pegfam.5358.	hypothetical protein	11	2	9	0.00717813	0.465523
pegfam.5361.	FIG01069670: hypothetical protein	11	1	10	0.000384722	0.165682
pegfam.5364.	FIG00638736: hypothetical protein	11	2	9	0.00717813	0.465523
pegfam.5368.	FIG00640387: hypothetical protein	11	2	9	0.00717813	0.465523
pegfam.5375.	involved in conjugative DNA transfer	10	8	2	0.0455324	0.465523
pegfam.5432.	hypothetical protein	10	2	8	0.0455324	0.465523
pegfam.5435.	Mobile element protein	10	8	2	0.0203612	0.465523
pegfam.5441.	FIG00641394: hypothetical protein	10	2	8	0.0203612	0.465523
pegfam.5446.	FIG00641733: hypothetical protein	10	2	8	0.0203612	0.465523
pegfam.5450.	FIG00638432: hypothetical protein	10	9	1	0.00158701	0.431515
pegfam.5460.	FIG00641645: hypothetical protein	10	8	2	0.0455324	0.465523
pegfam.5465.	hypothetical protein	10	1	9	0.00158701	0.431515
pegfam.5466.	FIG00644082: hypothetical protein	10	2	8	0.0203612	0.465523
pegfam.5477.	FIG00641303: hypothetical protein	9	7	2	0.0494725	0.465523
pegfam.5486.	Flagellar hook-associated protein FliD	9	2	7	0.0494725	0.465523
pegfam.5487.	Flagellar hook-associated protein FliD	9	7	2	0.0494725	0.465523
pegfam.5488.	Leucine-rich repeat protein	9	2	7	0.0494725	0.465523
pegfam.5491.	Flagellar biosynthesis protein FliC	9	2	7	0.0494725	0.465523
pegfam.5497.	Integrase	9	7	2	0.0494725	0.465523
pegfam.5499.	O-antigen ligase	9	7	2	0.0494725	0.465523
pegfam.5513.	UDP-galactose:(galactosyl) LPS alpha12C2-galactosyltransferase WaaW (EC 2.4.1.-)	9	7	2	0.0494725	0.465523
pegfam.5515.	UDP-glucose:(glucosyl)lipopolysaccharide alpha-12C3-glucosyltransferase WaaO (EC 2.4.1.-)	9	7	2	0.0494725	0.465523
pegfam.5517.	Integrase	9	2	7	0.0494725	0.465523
pegfam.5518.	UDP-glucose:(glucosyl)lipopolysaccharide alpha-12C2-glucosyltransferase (EC 2.4.1.58)	9	7	2	0.0494725	0.465523
pegfam.5522.	Beta-12C3-glucosyltransferase	9	7	2	0.0494725	0.465523
pegfam.5544.	Putative methyltransferase (EC 2.1.1.72)	9	2	7	0.0494725	0.465523
pegfam.5556.	Lipopolysaccharide core biosynthesis protein RfaY	9	7	2	0.0494725	0.465523
pegfam.5571.	Phage DNA-packaging protein	9	7	2	0.0494725	0.465523
pegfam.5600.	hypothetical protein	9	9	0	0.000426376	0.165682
pegfam.5604.	FIG00639161: hypothetical protein	9	9	0	0.00703625	0.465523
pegfam.5607.	FIG00639323: hypothetical protein	9	7	2	0.0494725	0.465523
pegfam.5608.	Replication regulatory protein repA2 (Protein copB)	9	2	7	0.0494725	0.465523
pegfam.5614.	phosphopantetheinyltransferase component of enterobactin synthase multienzyme complex	9	7	2	0.0494725	0.465523
pegfam.5619.	hypothetical protein	9	7	2	0.0494725	0.465523
pegfam.5625.	hypothetical protein	9	2	7	0.0494725	0.465523
pegfam.5626.	hypothetical protein	9	7	2	0.0494725	0.465523
pegfam.5666.	Primosomal protein I	8	7	1	0.0140654	0.465523
pegfam.5761.	FIG00638448: hypothetical protein	8	7	1	0.0140654	0.465523
pegfam.5770.	hypothetical protein	8	1	7	0.0140654	0.465523
pegfam.5787.	FIG00643244: hypothetical protein	8	1	7	0.0140654	0.465523
pegfam.5791.	Mobile element protein	8	7	1	0.0140654	0.465523
pegfam.5814.	hypothetical protein	8	0	8	0.00131605	0.408947
pegfam.5821.	FIG00640314: hypothetical protein	7	6	1	0.0340561	0.465523
pegfam.5831.	Inner membrane protein YqiK	7	6	1	0.0340561	0.465523
pegfam.5834.	IncI1 plasmid conjugative transfer lipoprotein PilN	7	6	1	0.0340561	0.465523
pegfam.5836.	Dca	7	6	1	0.0340561	0.465523
pegfam.5839.	IncI1 plasmid conjugative transfer ATPase PilQ	7	6	1	0.0340561	0.465523
pegfam.5848.	IncI1 plasmid conjugative transfer pilus-tip adhesin protein PilV	7	6	1	0.0340561	0.465523
pegfam.5853.	IncI1 plasmid pilus assembly protein PilO	7	6	1	0.0340561	0.465523
pegfam.5855.	TrbA	7	6	1	0.0340561	0.465523
pegfam.5867.	Mobile element protein	7	6	1	0.0340561	0.465523
pegfam.5871.	TrbB protein	7	6	1	0.0340561	0.465523
pegfam.5872.	IncI1 plasmid conjugative transfer inner membrane protein PilR	7	6	1	0.0340561	0.465523
pegfam.5874.	IncI1 plasmid conjugative transfer protein PilL	7	6	1	0.0340561	0.465523
pegfam.5920.	FIG00641946: hypothetical protein	7	6	1	0.0340561	0.465523
pegfam.5927.	Attachment invasion locus protein precursor	7	1	6	0.0340561	0.465523
pegfam.5948.	IncI1 plasmid conjugative transfer prepilin PilS	7	6	1	0.0340561	0.465523
pegfam.5952.	General secretion pathway protein M	7	1	6	0.0340561	0.465523
pegfam.5959.	IncI1 plasmid conjugative transfer putative membrane protein PilT	7	6	1	0.0340561	0.465523
pegfam.5966.	IncI1 plasmid pilus assembly protein PilP	7	6	1	0.0340561	0.465523
pegfam.5975.	IncI1 plasmid conjugative transfer protein PilM	7	6	1	0.0340561	0.465523
pegfam.6015.	FIG00643426: hypothetical protein	7	6	1	0.0340561	0.465523
pegfam.6043.	FIG00642036: hypothetical protein	7	6	1	0.0340561	0.465523
pegfam.6051.	Phage protein	7	7	0	0.0479154	0.465523
pegfam.6055.	FIG00639829: hypothetical protein	7	6	1	0.0340561	0.465523
pegfam.6061.	FIG01046992: hypothetical protein	7	6	1	0.0340561	0.465523
pegfam.6068.	hypothetical protein	7	6	1	0.0340561	0.465523
pegfam.6082.	Phage external scaffolding protein	7	6	1	0.0340561	0.465523
pegfam.6083.	hypothetical protein	7	6	1	0.0340561	0.465523
pegfam.6088.	FIG00641044: hypothetical protein	7	1	6	0.0340561	0.465523
pegfam.6091.	orf2C partial conserved hypothetical protein	7	1	6	0.0340561	0.465523
pegfam.6100.	FIG00643597: hypothetical protein	7	1	6	0.0340561	0.465523
pegfam.6218.	VgrG protein	6	6	0	0.00856354	0.465523
pegfam.6386.	LygF	6	6	0	0.00856354	0.465523
pegfam.6425.	Mobile element protein	6	6	0	0.00856354	0.465523
pegfam.6487.	FIG00639908: hypothetical protein	6	6	0	0.0280714	0.465523
pegfam.6490.	Mobile element protein	6	0	6	0.00856354	0.465523
pegfam.6524.	core protein	6	6	0	0.00856354	0.465523
pegfam.6562.	FIG00638714: hypothetical protein	6	6	0	0.00856354	0.465523
pegfam.6598.	hypothetical protein	6	0	6	0.00856354	0.465523
pegfam.6643.	Mobile element protein	5	5	0	0.0191876	0.465523
pegfam.6650.	Putative carbohydrate kinase in cluster with fructose-bisphosphate aldolase	5	5	0	0.0191876	0.465523
pegfam.6657.	Putative carbohydrate PTS system2C IIC component (EC 2.7.1.69)	5	5	0	0.0191876	0.465523
pegfam.6669.	hypothetical protein	5	5	0	0.0191876	0.465523
pegfam.6671.	FIG00639467: hypothetical protein	5	5	0	0.0191876	0.465523
pegfam.6700.	Fructose-bisphosphate aldolase (EC 4.1.2.13)	5	5	0	0.0191876	0.465523
pegfam.6723.	Putative transcriptional regulator of unknown carbohydrate utilization cluster2C GntR family	5	5	0	0.0191876	0.465523
pegfam.6739.	FIG00642438: hypothetical protein	5	0	5	0.0191876	0.465523
pegfam.6765.	FIG00639664: hypothetical protein	5	5	0	0.0191876	0.465523
pegfam.6777.	Putative carbohydrate PTS system2C IIA component (EC 2.7.1.69)	5	5	0	0.0191876	0.465523
pegfam.6815.	Methyltransferase (EC 2.1.1.-)	5	5	0	0.0191876	0.465523
pegfam.6825.	FIG00244619: hypothetical protein	5	5	0	0.0191876	0.465523
pegfam.6827.	Mobile element protein	5	5	0	0.0191876	0.465523
pegfam.6837.	Putative carbohydrate PTS system2C IIB component (EC 2.7.1.69)	5	5	0	0.0191876	0.465523
pegfam.6842.	Phosphotransferase system HPr enzyme in cluster with fructose-bisphosphate aldolase	5	5	0	0.0191876	0.465523
pegfam.6859.	DNA-damage-inducible protein D	5	5	0	0.0191876	0.465523
pegfam.6860.	Regulatory protein Cro of bacteriophage BP-933W	5	0	5	0.0191876	0.465523
pegfam.6880.	hypothetical protein	5	5	0	0.0191876	0.465523
pegfam.6893.	Terminase small subunit	5	5	0	0.0191876	0.465523
pegfam.6897.	hypothetical protein	5	5	0	0.0191876	0.465523
pegfam.6901.	hypothetical protein	5	0	5	0.0191876	0.465523
pegfam.6922.	FIG00644541: hypothetical protein	5	0	5	0.0191876	0.465523
pegfam.6938.	FIG00641102: hypothetical protein	5	0	5	0.0191876	0.465523
pegfam.6942.	hypothetical protein	5	5	0	0.0191876	0.465523
pegfam.6943.	hypothetical protein	5	5	0	0.0191876	0.465523
pegfam.6949.	hypothetical protein	5	0	5	0.0191876	0.465523
pegfam.6962.	FIG00641612: hypothetical protein	5	5	0	0.0191876	0.465523
pegfam.6970.	hypothetical protein	5	5	0	0.0191876	0.465523
pegfam.6980.	hypothetical protein	5	5	0	0.0191876	0.465523
pegfam.6981.	FIG00638959: hypothetical protein	5	5	0	0.0191876	0.465523
pegfam.6990.	hypothetical protein	5	5	0	0.0191876	0.465523
pegfam.7001.	Phage tail fiber protein	4	4	0	0.0405686	0.465523
pegfam.7011.	COG0568: DNA-directed RNA polymerase2C sigma subunit (sigma70/sigma32)	4	4	0	0.0405686	0.465523
pegfam.7019.	Putative membrane protein	4	4	0	0.0405686	0.465523
pegfam.7026.	FIG00639653: hypothetical protein	4	4	0	0.0405686	0.465523
pegfam.7029.	Putative ribokinase	4	4	0	0.0405686	0.465523
pegfam.7031.	IncF plasmid conjugative transfer DNA-nicking and unwinding protein TraI	4	4	0	0.0405686	0.465523
pegfam.7035.	invasion plasmid antigen / internalin2C putative	4	4	0	0.0405686	0.465523
pegfam.7037.	Phage terminase2C large subunit	4	0	4	0.0405686	0.465523
pegfam.7052.	FIG00642030: hypothetical protein	4	0	4	0.0405686	0.465523
pegfam.7053.	Putative inner membrane protein	4	4	0	0.0405686	0.465523
pegfam.7060.	Biofilm PGA synthesis deacetylase PgaB (EC 3.-)	4	4	0	0.0405686	0.465523
pegfam.7062.	Autoinducer 2 (AI-2) ABC transport system2C fused AI2 transporter subunits and ATP-binding component	4	0	4	0.0405686	0.465523
pegfam.7068.	Transcriptional regulator2C AraC/XylS family	4	0	4	0.0405686	0.465523
pegfam.7073.	FIG074102: hypothetical protein	4	4	0	0.0405686	0.465523
pegfam.7075.	DNA replication protein DnaC	4	4	0	0.0405686	0.465523
pegfam.7078.	putative antirepressor protein	4	0	4	0.0405686	0.465523
pegfam.7079.	Maltose/maltodextrin ABC transporter2C permease protein MalF	4	0	4	0.0405686	0.465523
pegfam.7094.	putative repressor protein	4	0	4	0.0405686	0.465523
pegfam.7112.	FIG00638227: hypothetical protein	4	0	4	0.0405686	0.465523
pegfam.7113.	Similar to C-terminal Zn-finger domain of DNA topoisomerase I	4	4	0	0.0405686	0.465523
pegfam.7139.	FIG01069793: hypothetical protein	4	0	4	0.0405686	0.465523
pegfam.7148.	FIG00638956: hypothetical protein	4	0	4	0.0405686	0.465523
pegfam.7155.	FIG00643760: hypothetical protein	4	0	4	0.0405686	0.465523
pegfam.7156.	FIG00641317: hypothetical protein	4	0	4	0.0405686	0.465523
pegfam.7157.	FIG00641683: hypothetical protein	4	0	4	0.0405686	0.465523
pegfam.7160.	Xanthine/uracil/thiamine/ascorbate permease family protein	4	4	0	0.0405686	0.465523
pegfam.7174.	YihA	4	4	0	0.0405686	0.465523
pegfam.7176.	Ethidium bromide-methyl viologen resistance protein EmrE	4	0	4	0.0405686	0.465523
pegfam.7177.	Heat shock protein C	4	0	4	0.0405686	0.465523
pegfam.7178.	FIG01069793: hypothetical protein	4	0	4	0.0405686	0.465523
pegfam.7192.	Maltose/maltodextrin ABC transporter2C permease protein MalF	4	0	4	0.0405686	0.465523
pegfam.7212.	FIG00639321: hypothetical protein	4	4	0	0.0405686	0.465523
pegfam.7214.	hypothetical protein	4	4	0	0.0405686	0.465523
pegfam.7219.	hypothetical protein	4	4	0	0.0405686	0.465523
pegfam.7220.	Cys-tRNA(Pro) deacylase YbaK	4	4	0	0.0405686	0.465523
pegfam.7226.	Putative fimbrial protein	4	0	4	0.0405686	0.465523
pegfam.7233.	Gamma-glutamyltranspeptidase (EC 2.3.2.2)	4	4	0	0.0405686	0.465523
pegfam.7240.	hypothetical protein	4	0	4	0.0405686	0.465523
pegfam.7249.	FIG00639186: hypothetical protein	4	4	0	0.0405686	0.465523
pegfam.7259.	FIG00644231: hypothetical protein	4	4	0	0.0405686	0.465523
pegfam.7261.	hypothetical protein	4	0	4	0.0405686	0.465523
pegfam.7267.	hypothetical protein	4	4	0	0.0405686	0.465523
pegfam.7272.	FIG00641067: hypothetical protein	4	4	0	0.0405686	0.465523
pegfam.7273.	FIG00640043: hypothetical protein	4	0	4	0.0405686	0.465523
pegfam.7275.	FIG00642638: hypothetical protein	4	4	0	0.0405686	0.465523
pegfam.7278.	Phage or Prophage Related	4	4	0	0.0405686	0.465523
pegfam.7288.	hypothetical protein	4	4	0	0.0405686	0.465523
pegfam.7291.	hypothetical protein	4	0	4	0.0405686	0.465523
pegfam.7295.	FIG01068157: hypothetical protein	4	4	0	0.0405686	0.465523
pegfam.7296.	hypothetical protein	4	0	4	0.0405686	0.465523
pegfam.7303.	FIG00638257: hypothetical protein	4	4	0	0.0405686	0.465523
pegfam.7317.	Mobile element protein	4	0	4	0.0405686	0.465523
pegfam.7319.	hypothetical protein	4	4	0	0.0405686	0.465523
pegfam.7340.	Phage minor tail protein	4	4	0	0.0405686	0.465523
pegfam.7342.	hypothetical protein	4	0	4	0.0405686	0.465523
pegfam.7355.	FIG00638175: hypothetical protein	4	4	0	0.0405686	0.465523
pegfam.7367.	FIG00639093: hypothetical protein	4	0	4	0.0405686	0.465523
pegfam.7371.	Phage tail assembly protein I	4	4	0	0.0405686	0.465523
pegfam.7372.	Mobile element protein	4	4	0	0.0405686	0.465523
pegfam.7374.	Adenine deaminase (EC 3.5.4.2)	4	0	4	0.0405686	0.465523
pegfam.7376.	hypothetical protein	4	0	4	0.0405686	0.465523
