# Supplementary material for: Comparative Transcriptome Profiling Reveals a Potential Role of Type VI Secretion System and Fimbriae in Virulence of Non-O157 Shiga Toxin-Producing Escherichia coli
Source: Front Microbiol. 2018 Jun 29;9:1416. doi: 10.3389/fmicb.2018.01416 (PMC6033998; doi:10.3389/fmicb.2018.01416)
Supplement: Supplementary file 3 [file Table_3.xlsx]

## Sheet: IND vs nIND (nHUS)
Pegfam	logFC	logCPM	LR	PValue	FDR	Annotation
pegfam.5030.	6.22394	29.1274	193.413	5.72029e-44	1.63572e-40	FIG00643819: hypothetical protein
pegfam.4999.	5.92849	30.1967	119.616	7.67901e-28	4.87958e-25	conserved hypothetical protein
pegfam.5023.	5.2626	28.2439	132.477	1.17665e-30	1.12155e-27	FIG00644472: hypothetical protein
pegfam.5009.	4.84186	29.0552	67.6548	1.94781e-16	3.37561e-14	FIG00640680: hypothetical protein
pegfam.4835.	4.71126	27.7382	77.7471	1.17113e-18	2.7907e-16	FIG00640125: hypothetical protein
pegfam.4924.	4.64213	27.3906	109.368	1.34756e-25	5.50478e-23	Adenine DNA methyltransferase2C phage-associated
pegfam.4778.	4.62235	26.9155	76.5455	2.15197e-18	4.92286e-16	FIG00640877: hypothetical protein
pegfam.4939.	4.59042	26.7035	116.386	3.91279e-27	2.23773e-24	FIG00640885: hypothetical protein
pegfam.4775.	4.51035	27.6436	73.3678	1.07607e-17	2.19787e-15	hypothetical bacteriophage protein
pegfam.5041.	4.50091	26.1484	146.913	8.19909e-34	9.37812e-31	FIG00641006: hypothetical protein
pegfam.5042.	4.43962	25.7917	148.53	3.63243e-34	5.19347e-31	FIG00641278: hypothetical protein
pegfam.5050.	4.34327	25.9728	163.41	2.03565e-37	3.88062e-34	prophage Kil protein
pegfam.5040.	4.2945	26.3976	122.481	1.81127e-28	1.29483e-25	Phage excisionase
pegfam.4915.	4.16365	27.6186	113.288	1.86622e-26	8.89407e-24	Putative SPFH domain protein
pegfam.4995.	3.91399	27.2491	104.835	1.3271e-24	5.05978e-22	Recombinational DNA repair protein RecT (prophage associated)
pegfam.5205.	3.76128	26.9679	72.6486	1.54919e-17	3.04484e-15	Phage eae protein
pegfam.5558.	3.49005	26.5257	115.091	7.51534e-27	3.9073e-24	FIG00642438: hypothetical protein
pegfam.4997.	3.45949	27.1266	122.748	1.58358e-28	1.29379e-25	Primosomal protein I
pegfam.5402.	3.43107	25.651	98.3765	3.45941e-23	1.23652e-20	FIG00642090: hypothetical protein
pegfam.4986.	3.39806	27.7712	90.0169	2.36136e-21	7.50256e-19	Phage integrase
pegfam.5011.	3.3878	26.7592	59.3314	1.33235e-14	1.90493e-12	FIG00209575: hypothetical protein
pegfam.5025.	3.35472	26.1533	51.7984	6.15024e-13	7.99391e-11	FIG00642415: hypothetical protein
pegfam.5105.	3.34928	26.6675	64.3924	1.01952e-15	1.57585e-13	Phage EaA protein
pegfam.5049.	3.27757	24.6325	66.1872	4.10066e-16	6.70047e-14	FIG01069272: hypothetical protein
pegfam.5005.	3.26452	27.085	72.5883	1.59722e-17	3.04484e-15	FIG00242642: hypothetical protein
pegfam.5004.	3.24076	27.6759	111.632	4.30296e-26	1.89297e-23	Putative DNA-binding protein Roi of bacteriophage BP-933W
pegfam.5750.	3.23038	25.4183	35.1385	3.07076e-09	3.31352e-07	hypothetical protein
pegfam.5221.	3.21763	24.7088	55.1603	1.1109e-13	1.54957e-11	FIG00642438: hypothetical protein
pegfam.5001.	3.20323	26.091	85.7588	2.03277e-20	5.53592e-18	FIG00642438: hypothetical protein
pegfam.4983.	3.15209	27.6966	70.0085	5.90487e-17	1.05531e-14	Putative ATP-dependent helicase
pegfam.5163.	3.13252	25.0813	65.1877	6.80918e-16	1.08171e-13	FIG00641315: hypothetical protein
pegfam.4913.	3.1285	27.4692	78.9556	6.35227e-19	1.57951e-16	DNA replication protein DnaC
pegfam.4890.	3.11599	27.8454	67.0445	2.65441e-16	4.46487e-14	Replicative DNA helicase (EC 3.6.1.-)
pegfam.1617.	3.11037	29.8075	36.827	1.29092e-09	1.41976e-07	Shiga-like toxin II subunit A precursor (EC 3.2.2.22)
pegfam.5056.	3.0724	25.5727	41.5376	1.15623e-10	1.34949e-08	FIG00638666: hypothetical protein
pegfam.5461.	3.07071	24.408	196.432	1.25437e-44	7.17373e-41	FIG00643760: hypothetical protein
pegfam.5084.	3.01988	25.4278	46.5061	9.13353e-12	1.11138e-09	hypothetical protein
pegfam.5054.	2.97305	24.2942	86.8158	1.19115e-20	3.40609e-18	Regulatory protein cro
pegfam.4952.	2.9222	25.179	59.7382	1.08351e-14	1.58886e-12	hypothetical protein
pegfam.3231.	2.79545	28.5524	33.3952	7.52104e-09	7.82051e-07	Shiga-like toxin II subunit B precursor
pegfam.5019.	2.78952	25.3169	74.5616	5.87752e-18	1.24495e-15	Gifsy-2 prophage protein
pegfam.5013.	2.72812	25.6641	70.4583	4.70088e-17	8.67236e-15	Phage NinG rap recombination
pegfam.4993.	2.72106	26.7024	79.4537	4.93664e-19	1.2833e-16	DNA primase (EC 2.7.7.-)
pegfam.4987.	2.7048	27.1559	75.2261	4.19773e-18	9.2334e-16	Integrase
pegfam.4607.	2.56555	26.4591	54.6237	1.45967e-13	1.98758e-11	Antitermination protein Q
pegfam.4764.	2.52209	25.8506	31.0806	2.47529e-08	2.48354e-06	FIG00641463: hypothetical protein
pegfam.4730.	2.4697	28.0946	26.6043	2.49683e-07	2.26656e-05	conserved phage protein
pegfam.5006.	2.42148	26.4473	51.3118	7.88008e-13	1.00147e-10	Transcriptional regulator2C ArsR family
pegfam.245.	2.36944	25.4598	19.5668	9.71439e-06	0.000584806	hypothetical protein
pegfam.4636.	2.34589	25.4299	27.7453	1.38382e-07	1.29739e-05	putative excisionase
pegfam.4460.	2.33695	27.2217	12.1526	0.000490186	0.0142818	FIG00638505: hypothetical protein
pegfam.118.	2.31602	28.216	15.3915	8.73804e-05	0.00372932	FIG00642676: hypothetical protein
pegfam.4737.	2.31175	28.4112	21.1847	4.17091e-06	0.000271062	FIG00643399: hypothetical protein
pegfam.4252.	2.27103	26.2421	22.3637	2.25604e-06	0.000165414	Phage protein
pegfam.4367.	2.20714	27.6138	16.042	6.19522e-05	0.00274655	Minor tail protein Z
pegfam.3873.	2.17236	25.6582	32.7054	1.07237e-08	1.09516e-06	hypothetical protein
pegfam.4308.	2.16726	27.723	18.0032	2.20536e-05	0.00116782	Mobile element protein
pegfam.5439.	2.16327	23.2166	13.3437	0.000259296	0.00877464	FIG00642859: hypothetical protein
pegfam.594.	2.12934	27.0639	60.7074	6.6222e-15	9.96641e-13	DNA repair protein RecN
pegfam.4819.	2.12737	26.0574	25.1033	5.4339e-07	4.4395e-05	Phage Rha protein
pegfam.4768.	2.12023	25.7532	24.4513	7.62113e-07	6.13877e-05	Phage minor tail protein
pegfam.5199.	2.11344	26.4156	45.1479	1.827e-11	2.17679e-09	Colicin-M
pegfam.5371.	2.11093	21.8551	34.1237	5.17175e-09	5.47727e-07	hypothetical protein
pegfam.4761.	2.09977	26.2547	9.94736	0.0016108	0.035413	FIG00638618: hypothetical protein
pegfam.4718.	2.09593	28.5917	16.4915	4.88699e-05	0.00232906	Phage protein
pegfam.4136.	2.09341	24.7739	25.9746	3.45931e-07	2.99755e-05	similar bacteriphage P22 ninH
pegfam.4499.	2.09325	29.3754	15.2882	9.22904e-05	0.00388095	Prophage Clp protease-like protein
pegfam.4760.	2.08231	27.1022	20.0732	7.45332e-06	0.000468413	FIG00638450: hypothetical protein
pegfam.44.	2.07319	27.3007	21.4013	3.72523e-06	0.000256967	putative enzyme%3B Integration2C recombination (Phage or Prophage Related)
pegfam.4810.	2.01154	25.9087	23.0623	1.56836e-06	0.000118019	DNA packaging
pegfam.4722.	1.98684	27.8526	16.5792	4.66591e-05	0.00224238	Phage protein
pegfam.152.	1.98647	27.1766	11.2718	0.000786917	0.0202582	Phage protein
pegfam.126.	1.9783	28.6919	17.498	2.87612e-05	0.00144285	Mobile element protein
pegfam.4754.	1.93405	26.086	25.1569	5.28505e-07	4.38047e-05	FIG00642812: hypothetical protein
pegfam.163.	1.91713	25.2799	18.2099	1.9785e-05	0.00105748	Phage protein
pegfam.4570.	1.91684	27.9515	9.64256	0.0019012	0.0391114	DNA primase (EC 2.7.7.-)2C phage-associated / Replicative helicase RepA
pegfam.1389.	1.88841	28.5062	89.1003	3.75286e-21	1.12961e-18	RecA protein
pegfam.70.	1.84773	25.7138	52.21	4.98705e-13	6.63278e-11	DNA-damage-inducible protein I
pegfam.4756.	1.81027	26.1603	20.9055	4.82515e-06	0.000310057	Phage protein
pegfam.4881.	1.79656	23.4046	30.784	2.88413e-08	2.84385e-06	Phage protein
pegfam.4456.	1.7962	27.4699	11.4365	0.000720147	0.0193358	Phage minor tail protein
pegfam.5367.	1.75763	22.0052	14.1278	0.000170797	0.00626147	hypothetical protein
pegfam.150.	1.7529	26.8163	13.0626	0.000301248	0.00957133	FIG00638873: hypothetical protein
pegfam.3282.	1.74824	25.355	95.2237	1.70038e-22	5.72028e-20	DNA-damage-inducible protein I
pegfam.4384.	1.74196	25.9769	9.52114	0.00203118	0.0401949	FIG00638989: hypothetical protein
pegfam.4656.	1.73755	29.0632	15.2091	9.62361e-05	0.00401733	Phage portal protein
pegfam.3189.	1.72855	26.494	25.1892	5.1973e-07	4.37108e-05	DNA damage-inducible gene in SOS regulon2C dependent on cyclic AMP and H-NS
pegfam.4762.	1.67757	24.2438	14.4856	0.000141237	0.00531404	FIG00642416: hypothetical protein
pegfam.5396.	1.66392	25.3288	10.8268	0.00100042	0.0243463	Phage NinC
pegfam.4795.	1.66074	27.0781	17.7881	2.46919e-05	0.00128376	FIG00640812: hypothetical protein
pegfam.4417.	1.65366	28.2932	14.5519	0.000136354	0.00516581	Phage terminase2C large subunit
pegfam.4799.	1.63885	26.5327	25.7352	3.91614e-07	3.34275e-05	FIG00639620: hypothetical protein
pegfam.4465.	1.63314	26.6203	11.4141	0.000728907	0.0194795	FIG00638599: hypothetical protein
pegfam.4894.	1.6246	27.2827	14.011	0.000181742	0.00662028	Phage tail fiber protein
pegfam.4812.	1.59866	25.9615	41.4401	1.2154e-10	1.39018e-08	Attachment invasion locus protein precursor
pegfam.4753.	1.59617	26.5165	14.5513	0.000136394	0.00516581	FIG00640276: hypothetical protein
pegfam.4928.	1.56318	26.3623	13.0826	0.000298056	0.00952282	FIG00641526: hypothetical protein
pegfam.4330.	1.52158	24.7388	18.8354	1.42498e-05	0.000791212	antitermination protein Q
pegfam.77.	1.49379	27.2367	23.3483	1.35161e-06	0.000104414	Phage antitermination protein Q
pegfam.4765.	1.49152	25.7191	13.9008	0.000192715	0.00693167	Phage protein
pegfam.5145.	1.46131	24.6724	14.5907	0.000133573	0.00516581	putative outer membrane protein
pegfam.4385.	1.39399	22.8172	9.89943	0.0016533	0.0357685	FIG00638770: hypothetical protein
pegfam.4843.	1.35906	24.8111	9.62778	0.00191656	0.039205	hypothetical protein
pegfam.2721.	1.26739	26.4209	21.3535	3.81924e-06	0.000256967	Cell division inhibitor
pegfam.3183.	1.20561	27.6412	26.1289	3.19369e-07	2.80996e-05	Heat shock protein 60 family co-chaperone GroES
pegfam.2501.	1.19696	27.0567	38.4886	5.5075e-10	6.17596e-08	SOS-response repressor and protease LexA (EC 3.4.21.88)
pegfam.6.	1.16349	28.3661	12.1673	0.000486336	0.0142634	Phage lysin2C 12C4-beta-N-acetylmuramidase (EC 3.2.1.17) or lysozyme
pegfam.4840.	1.16144	24.2328	12.2505	0.000465131	0.0137118	Phage repressor
pegfam.5808.	1.15604	21.5673	16.6258	4.55269e-05	0.00220651	hypothetical protein
pegfam.5362.	1.15397	21.6918	18.2229	1.96499e-05	0.00105748	CIII protein
pegfam.53.	1.14469	26.7073	14.9372	0.000111147	0.00454037	Phage antirepressor protein
pegfam.4994.	1.11794	25.8837	9.65104	0.00189244	0.0390718	Type II restriction enzyme BsuBI (EC 3.1.21.4)
pegfam.174.	1.08338	25.3126	9.98823	0.00157544	0.0349223	FIG00639586: hypothetical protein
pegfam.3442.	1.05098	25.1369	30.7193	2.98181e-08	2.89033e-06	hypothetical protein
pegfam.4.	1.01883	27.217	11.8525	0.000575831	0.0160357	Phage holin
pegfam.3174.	1.01021	25.4368	12.6508	0.000375411	0.0115429	DNA-binding protein Fis
pegfam.603.	1.00645	30.0178	24.0565	9.3549e-07	7.32886e-05	Heat shock protein 60 family chaperone GroEL
pegfam.1280.	-1.01664	30.1382	20.1485	7.16555e-06	0.000455331	Outer membrane protein C precursor
pegfam.1696.	-1.03226	26.3855	14.6548	0.000129104	0.00505717	Glutaminase (EC 3.5.1.2)
pegfam.3896.	-1.04237	27.6289	12.3849	0.000432823	0.0129598	Stationary-phase-induced ribosome-associated protein
pegfam.3004.	-1.09914	26.336	13.2794	0.000268339	0.00893697	Probable secreted protein
pegfam.3373.	-1.12451	24.9598	11.1825	0.000825744	0.0208957	Conidiation-specific protein 10
pegfam.692.	-1.12861	27.3318	29.0056	7.21708e-08	6.87908e-06	Stage V sporulation protein involved in spore cortex synthesis (SpoVR)
pegfam.3099.	-1.12964	25.8113	12.1459	0.000491959	0.0142818	FIG00638559: hypothetical protein
pegfam.2708.	-1.13701	26.7083	17.5072	2.86221e-05	0.00144285	probable lipoprotein
pegfam.1261.	-1.20038	27.4545	13.1271	0.00029106	0.00935152	FIG00638244: hypothetical protein
pegfam.5257.	-1.29114	25.1302	11.085	0.000870284	0.0217343	Ribosome modulation factor
pegfam.2729.	-1.3123	29.8434	22.0735	2.62404e-06	0.000187586	Non-specific DNA-binding protein Dps / Iron-binding ferritin-like antioxidant protein / Ferroxidase (EC 1.16.3.1)
pegfam.2158.	-1.31995	28.0439	19.9264	8.04816e-06	0.000489653	Starvation lipoprotein Slp
pegfam.3755.	-1.45145	26.1512	16.0923	6.03275e-05	0.00269541	FIG00639131: hypothetical protein
pegfam.3098.	-1.47336	29.9656	16.1293	5.91621e-05	0.0026853	Chaperone HdeA
pegfam.3089.	-1.58588	29.3632	18.9258	1.35902e-05	0.000769526	Chaperone HdeB
pegfam.3790.	-1.72715	30.4245	26.2366	3.02051e-07	2.69911e-05	Probable glutamate/gamma-aminobutyrate antiporter
pegfam.4146.	-1.77641	26.3516	16.6651	4.45934e-05	0.00217974	Glutamate decarboxylase (EC 4.1.1.15)

## Sheet: IND vs nIND (HUS)
Pegfam	logFC	logCPM	LR	PValue	FDR	Annotation
pegfam.5030.	5.40279	29.1274	205.202	1.52974e-46	4.3743e-43	FIG00643819: hypothetical protein
pegfam.4778.	5.07593	26.9155	120.572	4.74218e-28	2.26004e-25	FIG00640877: hypothetical protein
pegfam.4999.	4.92707	30.1967	115.171	7.22023e-27	3.17635e-24	conserved hypothetical protein
pegfam.4939.	4.87965	26.7035	144.838	2.3299e-33	1.90353e-30	FIG00640885: hypothetical protein
pegfam.4915.	4.68373	27.6186	110.816	6.49272e-26	2.65228e-23	Putative SPFH domain protein
pegfam.4775.	4.67655	27.6436	92.5198	6.66541e-22	1.90597e-19	hypothetical bacteriophage protein
pegfam.4835.	4.60917	27.7382	91.9794	8.75814e-22	2.38513e-19	FIG00640125: hypothetical protein
pegfam.5023.	4.60424	28.2439	137.122	1.13387e-31	7.20511e-29	FIG00644472: hypothetical protein
pegfam.5040.	4.47315	26.3976	172.315	2.31022e-39	3.30303e-36	Phage excisionase
pegfam.4924.	4.4313	27.3906	129.402	5.53923e-30	3.16789e-27	Adenine DNA methyltransferase2C phage-associated
pegfam.5049.	4.27794	24.6325	88.6525	4.70633e-21	1.22343e-18	FIG01069272: hypothetical protein
pegfam.5041.	4.12987	26.1484	161.246	6.04679e-37	6.91632e-34	FIG00641006: hypothetical protein
pegfam.5050.	4.09074	25.9728	187.86	9.32325e-43	1.77732e-39	prophage Kil protein
pegfam.4997.	4.06769	27.1266	127.224	1.6598e-29	8.62948e-27	Primosomal protein I
pegfam.5042.	4.02558	25.7917	160.755	7.73736e-37	7.37499e-34	FIG00641278: hypothetical protein
pegfam.5402.	4.01074	25.651	61.8625	3.68292e-15	6.01789e-13	FIG00642090: hypothetical protein
pegfam.5011.	3.93725	26.7592	64.1954	1.12669e-15	2.01361e-13	FIG00209575: hypothetical protein
pegfam.5009.	3.93679	29.0552	60.925	5.92907e-15	9.41899e-13	FIG00640680: hypothetical protein
pegfam.5025.	3.90182	26.1533	56.8871	4.61575e-14	5.99943e-12	FIG00642415: hypothetical protein
pegfam.5163.	3.89649	25.0813	88.3986	5.35094e-21	1.33052e-18	FIG00641315: hypothetical protein
pegfam.5005.	3.78347	27.085	76.8649	1.83061e-18	3.8775e-16	FIG00242642: hypothetical protein
pegfam.5004.	3.7088	27.6759	109.151	1.5037e-25	5.73311e-23	Putative DNA-binding protein Roi of bacteriophage BP-933W
pegfam.4840.	3.61725	24.2328	101.328	7.79635e-24	2.78671e-21	Phage repressor
pegfam.5056.	3.47299	25.5727	43.8019	3.63346e-11	4.32911e-09	FIG00638666: hypothetical protein
pegfam.5558.	3.39601	26.5257	56.473	5.69742e-14	7.24079e-12	FIG00642438: hypothetical protein
pegfam.4913.	3.38227	27.4692	76.881	1.81572e-18	3.8775e-16	DNA replication protein DnaC
pegfam.5205.	3.25616	26.9679	72.4834	1.68441e-17	3.21104e-15	Phage eae protein
pegfam.4995.	3.21482	27.2491	95.0958	1.81387e-22	5.76308e-20	Recombinational DNA repair protein RecT (prophage associated)
pegfam.4952.	3.17652	25.179	59.9253	9.85277e-15	1.52292e-12	hypothetical protein
pegfam.4890.	3.16015	27.8454	58.7039	1.83282e-14	2.49569e-12	Replicative DNA helicase (EC 3.6.1.-)
pegfam.5461.	3.11037	24.408	140.285	2.30565e-32	1.64825e-29	FIG00643760: hypothetical protein
pegfam.5006.	3.08145	26.4473	59.2304	1.4025e-14	2.11076e-12	Transcriptional regulator2C ArsR family
pegfam.4768.	3.07371	25.7532	25.995	3.42304e-07	2.61018e-05	Phage minor tail protein
pegfam.5326.	3.0468	25.2651	12.3357	0.000444387	0.00648298	Phage antitermination protein N
pegfam.4986.	3.04069	27.7712	95.3195	1.62013e-22	5.45031e-20	Phage integrase
pegfam.5084.	2.99859	25.4278	38.2296	6.28923e-10	6.78643e-08	hypothetical protein
pegfam.4460.	2.99189	27.2217	14.5644	0.000135448	0.00290123	FIG00638505: hypothetical protein
pegfam.5105.	2.98655	26.6675	54.6651	1.42923e-13	1.77691e-11	Phage EaA protein
pegfam.152.	2.80734	27.1766	22.3879	2.22776e-06	0.000124907	Phage protein
pegfam.4987.	2.80588	27.1559	59.1632	1.45122e-14	2.12809e-12	Integrase
pegfam.5221.	2.77179	24.7088	76.1342	2.65028e-18	5.4132e-16	FIG00642438: hypothetical protein
pegfam.5750.	2.75756	25.4183	73.9304	8.09211e-18	1.59582e-15	hypothetical protein
pegfam.4252.	2.75394	26.2421	29.3398	6.07361e-08	5.26287e-06	Phage protein
pegfam.4465.	2.68643	26.6203	21.0871	4.3888e-06	0.000224103	FIG00638599: hypothetical protein
pegfam.3282.	2.65057	25.355	219.755	1.02306e-49	5.8509e-46	DNA-damage-inducible protein I
pegfam.3189.	2.64584	26.494	58.3528	2.19088e-14	2.91387e-12	DNA damage-inducible gene in SOS regulon2C dependent on cyclic AMP and H-NS
pegfam.4636.	2.61455	25.4299	33.524	7.03915e-09	7.31944e-07	putative excisionase
pegfam.4367.	2.58733	27.6138	17.5311	2.82653e-05	0.000869081	Minor tail protein Z
pegfam.4607.	2.58309	26.4591	46.7301	8.14678e-12	9.91307e-10	Antitermination protein Q
pegfam.4384.	2.4597	25.9769	13.3266	0.000261662	0.00454846	FIG00638989: hypothetical protein
pegfam.594.	2.42342	27.0639	79.2942	5.35172e-19	1.22426e-16	DNA repair protein RecN
pegfam.164.	2.32036	26.3679	12.1067	0.000502414	0.00707711	FIG00639442: hypothetical protein
pegfam.5001.	2.31898	26.091	58.8988	1.65995e-14	2.31542e-12	FIG00642438: hypothetical protein
pegfam.4456.	2.31127	27.4699	13.4282	0.000247869	0.00443143	Phage minor tail protein
pegfam.5054.	2.30429	24.2942	71.3108	3.05154e-17	5.6296e-15	Regulatory protein cro
pegfam.3231.	2.14451	28.5524	19.1501	1.20833e-05	0.000476582	Shiga-like toxin II subunit B precursor
pegfam.4499.	2.0941	29.3754	11.4186	0.000727116	0.00928209	Prophage Clp protease-like protein
pegfam.2721.	2.08343	26.4209	58.9333	1.63108e-14	2.31542e-12	Cell division inhibitor
pegfam.170.	2.0783	24.9962	11.5057	0.000693831	0.00899778	hypothetical protein
pegfam.4760.	2.03604	27.1022	15.64	7.66148e-05	0.00188052	FIG00638450: hypothetical protein
pegfam.4136.	2.02679	24.7739	30.4353	3.45198e-08	3.13363e-06	similar bacteriphage P22 ninH
pegfam.163.	2.02376	25.2799	18.6248	1.5914e-05	0.000594849	Phage protein
pegfam.44.	2.0237	27.3007	21.1759	4.19005e-06	0.000221879	putative enzyme%3B Integration2C recombination (Phage or Prophage Related)
pegfam.5597.	2.01259	23.2743	22.8606	1.74186e-06	0.000105976	hypothetical protein
pegfam.1617.	2.00275	29.8075	15.3985	8.7059e-05	0.00206594	Shiga-like toxin II subunit A precursor (EC 3.2.2.22)
pegfam.70.	1.98935	25.7138	62.202	3.09975e-15	5.21396e-13	DNA-damage-inducible protein I
pegfam.245.	1.94263	25.4598	17.907	2.31965e-05	0.000766824	hypothetical protein
pegfam.1389.	1.93015	28.5062	94.1474	2.92877e-22	8.8156e-20	RecA protein
pegfam.4764.	1.91654	25.8506	24.3602	7.99044e-07	5.64164e-05	FIG00641463: hypothetical protein
pegfam.5396.	1.91174	25.3288	9.18253	0.00244336	0.0215441	Phage NinC
pegfam.5636.	1.83732	25.9612	8.31206	0.00393826	0.0296745	Exodeoxyribonuclease VIII (EC 3.1.11.-)
pegfam.5013.	1.82689	25.6641	42.7579	6.19524e-11	7.23073e-09	Phage NinG rap recombination
pegfam.3873.	1.803	25.6582	15.9984	6.33966e-05	0.00162585	hypothetical protein
pegfam.5439.	1.7541	23.2166	9.2467	0.00235921	0.0209508	FIG00642859: hypothetical protein
pegfam.4983.	1.74996	27.6966	31.1909	2.33861e-08	2.15718e-06	Putative ATP-dependent helicase
pegfam.4676.	1.74734	25.2575	26.7453	2.32118e-07	1.89641e-05	hypothetical protein
pegfam.3442.	1.74535	25.1369	80.7781	2.52542e-19	6.01786e-17	hypothetical protein
pegfam.5019.	1.74253	25.3169	39.4566	3.35424e-10	3.68902e-08	Gifsy-2 prophage protein
pegfam.5371.	1.74229	21.8551	20.8664	4.92464e-06	0.000247053	hypothetical protein
pegfam.4747.	1.7407	25.443	16.5896	4.64043e-05	0.00127893	FIG00639888: hypothetical protein
pegfam.4695.	1.72015	23.4022	10.1239	0.00146361	0.0148939	hypothetical protein
pegfam.3693.	1.71317	25.9525	16.9389	3.86033e-05	0.00112639	Phage protein
pegfam.118.	1.71133	28.216	7.07476	0.00781771	0.0463791	FIG00642676: hypothetical protein
pegfam.4417.	1.69976	28.2932	11.4756	0.000705177	0.00910362	Phage terminase2C large subunit
pegfam.77.	1.6006	27.2367	22.5583	2.03866e-06	0.000120197	Phage antitermination protein Q
pegfam.5241.	1.58579	22.9671	21.1443	4.25969e-06	0.000223497	Putative regulator of cell division encoded by prophage CP-933O
pegfam.3388.	1.57518	26.2138	32.4994	1.19232e-08	1.1963e-06	LSU ribosomal protein L33p @ LSU ribosomal protein L33p2C zinc-independent
pegfam.4656.	1.5714	29.0632	8.02605	0.00461092	0.0329249	Phage portal protein
pegfam.2501.	1.53433	27.0567	62.8687	2.2095e-15	3.82914e-13	SOS-response repressor and protease LexA (EC 3.4.21.88)
pegfam.96.	1.50333	25.4102	16.4547	4.98265e-05	0.00134414	Recombinational DNA repair protein RecT (prophage associated)
pegfam.4819.	1.47846	26.0574	15.2798	9.27024e-05	0.00215514	Phage Rha protein
pegfam.4530.	1.4679	24.4352	12.0001	0.000531991	0.00740832	Eae protein
pegfam.3328.	1.46727	25.8722	17.3222	3.15483e-05	0.000964838	SSU ribosomal protein S21p
pegfam.4730.	1.45438	28.0946	12.8852	0.000331198	0.00521797	conserved phage protein
pegfam.4993.	1.45244	26.7024	32.3066	1.31664e-08	1.27625e-06	DNA primase (EC 2.7.7.-)
pegfam.150.	1.44268	26.8163	7.80386	0.00521347	0.035495	FIG00638873: hypothetical protein
pegfam.5207.	1.44017	25.4901	8.43279	0.00368514	0.0284802	FIG00639888: hypothetical protein
pegfam.2985.	1.43787	26.3451	16.9782	3.78124e-05	0.00110897	Putative exported protein
pegfam.5199.	1.42641	26.4156	20.5428	5.83117e-06	0.000280239	Colicin-M
pegfam.1572.	1.42515	26.5236	26.9968	2.03796e-07	1.68915e-05	DNA recombination-dependent growth factor C
pegfam.126.	1.41234	28.6919	11.3602	0.000750357	0.009494	Mobile element protein
pegfam.5200.	1.39508	24.7904	8.24381	0.00408911	0.0305694	Replication protein 15
pegfam.4762.	1.38706	24.2438	13.5346	0.000234201	0.00426559	FIG00642416: hypothetical protein
pegfam.238.	1.38443	25.7851	39.81	2.79912e-10	3.13886e-08	Outer membrane lipoprotein SmpA2C a component of the essential YaeT outer-membrane protein assembly complex
pegfam.5803.	1.38047	24.0615	7.60083	0.00583414	0.0379597	FIG00643763: hypothetical protein
pegfam.4958.	1.37544	22.3968	7.01088	0.00810158	0.0477586	Phage protein
pegfam.2495.	1.36859	25.5049	24.2518	8.453e-07	5.82442e-05	Holliday junction DNA helicase RuvA
pegfam.3259.	1.35836	26.5839	19.3761	1.07345e-05	0.000438504	LSU ribosomal protein L27p
pegfam.3369.	1.35262	25.6792	20.3802	6.34817e-06	0.000295164	SSU ribosomal protein S20p
pegfam.3444.	1.33873	26.9109	21.1208	4.31221e-06	0.000224103	LSU ribosomal protein L36p
pegfam.3235.	1.33205	26.7967	18.1486	2.04317e-05	0.000708177	SSU ribosomal protein S15p (S13e)
pegfam.5763.	1.32418	20.7202	10.2308	0.00138112	0.0144399	phage and prophage-related functions%3B integration2C recombination
pegfam.4754.	1.32205	26.086	16.2917	5.43016e-05	0.00143774	FIG00642812: hypothetical protein
pegfam.3305.	1.30363	26.8247	13.1598	0.000286026	0.00478299	SSU ribosomal protein S18p @ SSU ribosomal protein S18p2C zinc-independent
pegfam.5330.	1.2946	22.7046	7.97843	0.0047338	0.0336618	FIG00638501: hypothetical protein
pegfam.3183.	1.27998	27.6412	28.3341	1.02084e-07	8.58553e-06	Heat shock protein 60 family co-chaperone GroES
pegfam.2738.	1.27123	26.2012	22.9037	1.70325e-06	0.000104741	Periplasmic protein related to spheroblast formation
pegfam.3301.	1.24892	27.0243	10.3087	0.00132402	0.0139706	FIG00895798: hypothetical protein
pegfam.3347.	1.24359	26.8654	17.7658	2.49839e-05	0.000807354	LSU ribosomal protein L28p
pegfam.3156.	1.24081	26.7138	20.5065	5.94286e-06	0.000283227	LSU ribosomal protein L21p
pegfam.3374.	1.23539	26.6882	18.174	2.01609e-05	0.000708177	LSU ribosomal protein L30p (L7e)
pegfam.4554.	1.22931	22.6381	11.624	0.000651066	0.00859918	FIG00641645: hypothetical protein
pegfam.5209.	1.21976	24.1515	10.321	0.00131528	0.0139298	FIG00639676: hypothetical protein
pegfam.4810.	1.21885	25.9087	13.4276	0.000247955	0.00443143	DNA packaging
pegfam.4756.	1.18624	26.1603	12.6605	0.00037347	0.00571489	Phage protein
pegfam.3337.	1.172	26.8298	16.92	3.8989e-05	0.00113187	Cold shock protein CspA
pegfam.4476.	1.16808	26.8924	9.40715	0.0021614	0.0197303	LSU ribosomal protein L32p
pegfam.3057.	1.16691	27.1905	19.5975	9.55947e-06	0.000414171	LSU ribosomal protein L18p (L5e)
pegfam.2979.	1.16003	27.1105	14.8976	0.000113506	0.00250633	SSU ribosomal protein S9p (S16e)
pegfam.171.	1.13642	26.1973	10.4838	0.00120428	0.0132289	Primosomal protein I
pegfam.4843.	1.11478	24.8111	9.99726	0.00156773	0.0156472	hypothetical protein
pegfam.3280.	1.07256	25.6884	20.0913	7.38324e-06	0.000327324	Glutaredoxin-like protein NrdH2C required for reduction of Ribonucleotide reductase class Ib
pegfam.2999.	1.06319	27.3417	18.1119	2.08299e-05	0.000717629	LSU ribosomal protein L17p
pegfam.4630.	1.05735	22.3532	7.29821	0.00690232	0.0424913	Putative bacteriophage protein
pegfam.5748.	1.05579	21.6788	8.59709	0.00336701	0.0268562	FIG00638077: hypothetical protein
pegfam.3415.	1.0535	25.6859	16.2758	5.47578e-05	0.00144313	LSU ribosomal protein L34p
pegfam.2901.	1.04043	27.0778	14.0202	0.000180857	0.0035181	LSU ribosomal protein L11p (L12e)
pegfam.106.	1.03688	25.8797	7.22097	0.00720567	0.0437001	Hypothetical protein yfdR
pegfam.3273.	1.03602	26.3106	11.9164	0.000556424	0.00763114	SSU ribosomal protein S16p
pegfam.3834.	1.03401	25.6576	6.87669	0.00873271	0.0497878	Recombinational DNA repair protein RecT (prophage associated)
pegfam.3201.	1.02451	26.5303	18.3686	1.82036e-05	0.000663098	LSU ribosomal protein L25p
pegfam.2903.	1.02081	24.2479	22.2228	2.42777e-06	0.000133504	16 kDa heat shock protein B
pegfam.3079.	1.00652	27.9388	16.7908	4.17355e-05	0.00119157	Ribosome hibernation protein YfiA
pegfam.386.	-1.00758	29.9834	10.1026	0.00148059	0.0150399	5-methyltetrahydropteroyltriglutamate--homocysteine methyltransferase (EC 2.1.1.14)
pegfam.4362.	-1.01693	28.9958	21.9908	2.73964e-06	0.000149219	Secreted protein EspB
pegfam.2729.	-1.02368	29.8434	12.9788	0.00031503	0.00508942	Non-specific DNA-binding protein Dps / Iron-binding ferritin-like antioxidant protein / Ferroxidase (EC 1.16.3.1)
pegfam.5625.	-1.03978	20.731	8.22109	0.00414063	0.0306343	hypothetical protein
pegfam.4343.	-1.13038	29.2489	7.9469	0.00481698	0.0340102	IncF plasmid conjugative transfer DNA-nicking and unwinding protein TraI
pegfam.4357.	-1.15277	29.4757	23.6313	1.16672e-06	7.84999e-05	Secreted protein EspD
pegfam.314.	-1.15909	29.4162	23.5701	1.20444e-06	8.00951e-05	Alcohol dehydrogenase (EC 1.1.1.1)%3B Acetaldehyde dehydrogenase (EC 1.2.1.10)
pegfam.5257.	-1.21752	25.1302	7.21644	0.00722387	0.0437195	Ribosome modulation factor
pegfam.4980.	-1.2251	28.5731	22.5147	2.08541e-06	0.000120469	Intimin
pegfam.288.	-1.29333	28.4166	26.0338	3.35486e-07	2.59277e-05	RND efflux system2C inner membrane transporter CmeB
pegfam.3454.	-1.46466	30.724	10.8176	0.00100542	0.0118312	RTX toxins determinant A and related Ca2+-binding proteins
pegfam.3098.	-1.74129	29.9656	17.7494	2.52003e-05	0.000807354	Chaperone HdeA
pegfam.3790.	-1.75333	30.4245	23.0775	1.55604e-06	9.88778e-05	Probable glutamate/gamma-aminobutyrate antiporter
pegfam.3089.	-1.78346	29.3632	19.0196	1.29386e-05	0.000503373	Chaperone HdeB
pegfam.192.	-1.82645	28.9919	20.6908	5.3975e-06	0.000262733	Glutamate decarboxylase (EC 4.1.1.15)

## Sheet: HUS vs nHUS (IND)
Pegfam	logFC	logCPM	LR	PValue	FDR	Annotation
pegfam.4840.	2.45581	24.2328	27.3265	1.71837e-07	0.000982737	Phage repressor

## Sheet: HUS vs nHUS (nIND)
Pegfam	logFC	logCPM	LR	PValue	FDR	Annotation
pegfam.68.	8.48564	26.6785	880.103	2.07632e-193	1.18745e-189	core protein
pegfam.61.	7.66719	26.7226	674.806	9.00357e-149	2.57457e-145	Mobile element protein
pegfam.4404.	4.70331	23.1701	255.957	1.30571e-57	1.06677e-54	FIG00642282: hypothetical protein
pegfam.4242.	4.23454	24.8016	295.976	2.4802e-66	3.54606e-63	orf2C hypothetical protein
pegfam.4158.	4.21307	26.8747	266.556	6.39172e-60	6.09238e-57	type 1 fimbriae anchoring protein FimD
pegfam.4333.	4.19881	23.0115	209.398	1.85884e-47	9.66426e-45	hypothetical protein
pegfam.4279.	4.08204	24.8738	239.986	3.96059e-54	2.51674e-51	hypothetical protein
pegfam.4409.	4.06706	21.1017	66.7961	3.01096e-16	9.61994e-15	FIG00641624: hypothetical protein
pegfam.4115.	3.74396	25.8947	93.8307	3.43699e-22	1.69449e-20	Putative DNA-binding protein Roi of bacteriophage BP-933W
pegfam.4163.	3.58597	25.4856	277.891	2.16406e-62	2.47525e-59	Putative fimbrial protein
pegfam.4165.	3.49966	25.0516	179.606	5.90744e-41	1.53566e-38	DNA-damage-inducible protein D
pegfam.4168.	3.45457	24.841	208.344	3.15582e-47	1.50401e-44	Putative fimbrial chaperone protein
pegfam.4277.	3.38061	22.8232	142.296	8.38013e-33	1.11456e-30	hypothetical protein
pegfam.4172.	3.31131	24.3528	222.964	2.04144e-50	1.1675e-47	Fimbriae-like adhesin SfmA
pegfam.4102.	3.22684	26.1794	172.592	2.00912e-39	4.78758e-37	Alpha-ketoglutarate permease
pegfam.23.	3.04195	26.6102	175.461	4.74945e-40	1.18096e-37	Mobile element protein
pegfam.73.	3.03338	23.9798	122.346	1.93936e-28	1.733e-26	Mobile element protein
pegfam.99.	2.99956	27.9018	77.8917	1.08847e-18	3.99035e-17	core protein
pegfam.58.	2.99267	27.0029	133.439	7.24753e-31	8.4589e-29	VgrG protein
pegfam.3908.	2.97964	27.1837	118.361	1.44542e-27	1.16428e-25	Alpha-fimbriae usher protein
pegfam.4280.	2.97575	21.881	62.9422	2.12863e-15	6.37364e-14	hypothetical protein
pegfam.3922.	2.69091	26.3973	180.485	3.79837e-41	1.08614e-38	FIG00638558: hypothetical protein
pegfam.4199.	2.66143	22.4532	55.67	8.57184e-14	2.24873e-12	FIG00639481: hypothetical protein
pegfam.3919.	2.65945	26.9438	125.648	3.67247e-29	3.62118e-27	Putative membrane protein
pegfam.3910.	2.65129	26.904	109.296	1.39794e-25	9.40565e-24	Alpha-mannosidase (EC 3.2.1.24)
pegfam.4154.	2.60502	21.3429	24.4346	7.6876e-07	1.05686e-05	hypothetical protein
pegfam.3936.	2.55634	26.578	101.23	8.18882e-24	4.77876e-22	D-galactonate transporter
pegfam.3916.	2.49328	26.3073	131.384	2.04045e-30	2.17364e-28	Ornithine decarboxylase (EC 4.1.1.17)
pegfam.4065.	2.47764	22.9185	86.2473	1.58782e-20	6.53289e-19	FIG00638171: hypothetical protein
pegfam.3945.	2.47419	26.5853	149.742	1.97385e-34	2.89447e-32	Putative transport protein
pegfam.3962.	2.46086	26.425	108.105	2.54898e-25	1.67559e-23	hypothetical protein
pegfam.3918.	2.45922	25.9605	179.964	4.93437e-41	1.34379e-38	PTS system HrsA EIIA component / PTS system HrsA EIIB component / PTS system HrsA permease IIC component
pegfam.4194.	2.45438	21.9455	40.2169	2.27279e-10	4.28979e-09	FIG00639570: hypothetical protein
pegfam.3911.	2.44618	26.2569	131.783	1.66873e-30	1.87126e-28	type 1 fimbriae anchoring protein FimD
pegfam.4197.	2.4123	22.5869	47.4563	5.62437e-12	1.23241e-10	FIG00639559: hypothetical protein
pegfam.3932.	2.40881	25.5129	206.584	7.63975e-47	3.2456e-44	PTS system2C galactitol-specific IIC component (EC 2.7.1.69)
pegfam.3907.	2.36975	26.101	134.763	3.72073e-31	4.52742e-29	ClpB protein
pegfam.3923.	2.36838	26.0969	153.844	2.50454e-35	4.21279e-33	FIG00638358: hypothetical protein
pegfam.52.	2.36587	28.6462	51.9983	5.555e-13	1.36348e-11	Phage tail length tape-measure protein 1
pegfam.3905.	2.36539	26.3442	141.915	1.01512e-32	1.31943e-30	IcmF-related protein
pegfam.3912.	2.35573	26.0844	116.954	2.93829e-27	2.25488e-25	Uncharacterized outer membrane usher protein yqiG precursor
pegfam.3942.	2.3497	25.587	117.967	1.76278e-27	1.40019e-25	3-phenylpropionate dioxygenase ferredoxin--NAD(+) reductase component (EC 1.18.1.3)
pegfam.3931.	2.34723	25.7437	158.902	1.96615e-36	3.62723e-34	Gluconate permease
pegfam.3925.	2.34544	26.8225	241.95	1.47729e-54	1.05608e-51	FIG005274: hypothetical protein
pegfam.3944.	2.34063	25.8041	112.48	2.80435e-26	2.03014e-24	Sugar efflux transporter B
pegfam.3913.	2.33623	25.691	127.892	1.18534e-29	1.21053e-27	Uncharacterized outer membrane usher protein yqiG precursor
pegfam.3959.	2.30793	25.1992	98.3937	3.42955e-23	1.86796e-21	Predicted sugar ABC transport system2C permease protein YphD
pegfam.3937.	2.30257	25.6378	130.015	4.06743e-30	4.22938e-28	Arsenic efflux pump protein
pegfam.3986.	2.30217	25.4437	204.944	1.74223e-46	6.22738e-44	DeoR family transcriptional regulator probably related to glycerate2C glycolaldehyde metabolism
pegfam.4148.	2.29415	22.327	51.2541	8.11514e-13	1.96655e-11	FIG00639640: hypothetical protein
pegfam.3856.	2.29179	25.8295	91.9019	9.10811e-22	4.3049e-20	type 1 fimbriae major subunit FimA
pegfam.3934.	2.28887	26.079	180.698	3.41179e-41	1.02695e-38	Putrescine/proton symporter2C putrescine/ornithine antiporter PotE
pegfam.3975.	2.27592	25.779	190.201	2.87345e-43	9.66664e-41	Transcriptional regulator2C IclR family
pegfam.3943.	2.26179	25.4367	106.88	4.72974e-25	3.00549e-23	Glucose-1-phosphate thymidylyltransferase (EC 2.7.7.24)
pegfam.4206.	2.26157	22.2043	24.2707	8.37018e-07	1.13974e-05	hypothetical protein
pegfam.3958.	2.24249	25.0757	101.713	6.41824e-24	3.86378e-22	3-dehydro-L-gulonate 2-dehydrogenase (EC 1.1.1.130)
pegfam.3993.	2.24211	25.6686	145.067	2.07598e-33	2.82679e-31	Glucosamine-6-phosphate deaminase (EC 3.5.99.6)
pegfam.3995.	2.24109	25.1565	103.79	2.24928e-24	1.38319e-22	Galactosamine-6-phosphate isomerase (galactosamine-6-phosphate deaminase) (EC 5.3.1.-)
pegfam.3949.	2.24108	25.3412	151.781	7.07605e-35	1.12411e-32	Hypothetical zinc-type alcohol dehydrogenase-like protein YphC
pegfam.3971.	2.24034	24.8289	157.174	4.69065e-36	8.38306e-34	Aldose 1-epimerase family protein YphB
pegfam.3964.	2.23662	25.2505	154.839	1.51858e-35	2.63175e-33	CRISPR-associated protein Cas1
pegfam.3924.	2.23481	25.8886	84.7919	3.31472e-20	1.35406e-18	YjbI protein
pegfam.146.	2.23296	25.6598	43.8589	3.52915e-11	7.18263e-10	Phage protein
pegfam.3957.	2.23035	25.7688	122.576	1.72675e-28	1.5675e-26	FIG00639112: hypothetical protein
pegfam.3935.	2.227	25.1592	206.504	7.95518e-47	3.2456e-44	Phenylacetate-coenzyme A ligase (EC 6.2.1.30) PaaF
pegfam.3927.	2.20364	25.6814	101.543	6.99236e-24	4.12261e-22	L-xylulose/3-keto-L-gulonate kinase (EC 2.7.1.-)
pegfam.4201.	2.1989	22.057	32.6527	1.10187e-08	1.80561e-07	FIG00638811: hypothetical protein
pegfam.3940.	2.19492	25.1812	119.718	7.29245e-28	6.13317e-26	FIG00641944: hypothetical protein
pegfam.3954.	2.19283	25.01	90.5181	1.83295e-21	8.25406e-20	FIG00639023: hypothetical protein
pegfam.3992.	2.18957	25.0723	86.834	1.18023e-20	4.9998e-19	putative lipoprotein
pegfam.3978.	2.17972	24.948	105.581	9.10962e-25	5.66282e-23	Putative oxidoreductase
pegfam.3960.	2.17921	24.6949	75.9221	2.95074e-18	1.06806e-16	22C3-diketo-L-gulonate-binding periplasmic protein yiaO precursor
pegfam.3948.	2.17824	25.1565	145.199	1.94269e-33	2.70982e-31	Galactonate dehydratase (EC 4.2.1.6)
pegfam.4027.	2.17789	25.4488	99.0298	2.48731e-23	1.3946e-21	FIG00641096: hypothetical protein
pegfam.4003.	2.17597	25.3615	170.515	5.711e-39	1.2562e-36	CRISPR-associated protein2C Cse3 family
pegfam.4134.	2.17284	23.4339	40.4976	1.96858e-10	3.75276e-09	Hypothetical protein yfgJ
pegfam.3933.	2.1716	25.3543	116.941	2.95709e-27	2.25488e-25	Long-chain fatty acid transport protein
pegfam.3938.	2.15829	25.261	94.7327	2.1791e-22	1.10285e-20	22C3-diketo-L-gulonate TRAP transporter large permease protein yiaN
pegfam.4026.	2.15735	24.3367	90.2988	2.04774e-21	9.14924e-20	Protein yjgK
pegfam.4014.	2.14958	24.2191	114.998	7.87925e-27	5.85214e-25	Uncharacterized fimbrial-like protein ygiL precursor
pegfam.3994.	2.14525	24.4512	139.366	3.66329e-32	4.55443e-30	Transcriptional regulator of succinyl CoA synthetase operon
pegfam.4140.	2.13677	21.8775	33.608	6.74153e-09	1.12733e-07	FIG00638648: hypothetical protein
pegfam.4029.	2.13556	24.5749	153.608	2.82134e-35	4.61007e-33	FIG00637958: hypothetical protein
pegfam.3967.	2.13181	25.2913	113.745	1.48162e-26	1.08633e-24	FIG00638504: hypothetical protein
pegfam.4007.	2.13174	24.4536	75.8115	3.12086e-18	1.12253e-16	Hypothetical membrane protein
pegfam.3982.	2.12852	24.7415	149.786	1.93038e-34	2.89447e-32	Fructoselysine kinase (EC 2.7.1.-)
pegfam.4040.	2.12093	24.6025	131.613	1.81788e-30	1.99931e-28	CRISPR-associated protein2C Cas2
pegfam.3941.	2.12087	24.866	160.019	1.121e-36	2.13699e-34	Acetyl-CoA acetyltransferase (EC 2.3.1.9) @ Beta-ketoadipyl CoA thiolase (EC 2.3.1.-)
pegfam.4000.	2.11108	25.1011	166.365	4.60295e-38	9.40153e-36	Putative phosphatase YieH
pegfam.3968.	2.11022	25.1332	124.735	5.8154e-29	5.63699e-27	D-beta-hydroxybutyrate dehydrogenase (EC 1.1.1.30)
pegfam.3974.	2.10498	24.5131	93.5737	3.91349e-22	1.91293e-20	FIG00637952: hypothetical protein
pegfam.4131.	2.09722	22.3553	46.4941	9.18937e-12	1.96097e-10	FIG00638175: hypothetical protein
pegfam.3950.	2.09181	25.0048	168.783	1.36431e-38	2.8898e-36	CRISPR-associated protein2C Cse4 family
pegfam.3981.	2.09142	24.55	88.0153	6.49497e-21	2.79284e-19	PTS system2C N-acetylgalactosamine-specific IID component (EC 2.7.1.69)
pegfam.3946.	2.09002	25.3265	112.092	3.41078e-26	2.43828e-24	Endo-12C4-beta-xylanase A precursor (EC 3.2.1.8)
pegfam.158.	2.08546	27.0566	25.9482	3.50702e-07	5.09052e-06	FIG00639653: hypothetical protein
pegfam.3956.	2.08355	24.6555	91.0047	1.43333e-21	6.50572e-20	Fructoselysine 6-phosphate deglycase (EC 3.5.-.-)
pegfam.90.	2.07942	22.8696	69.8379	6.43853e-17	2.1162e-15	Mobile element protein
pegfam.4009.	2.07823	24.9543	109.692	1.14456e-25	7.88645e-24	putative NAD(P)H dehydrogenase
pegfam.3983.	2.07822	24.8282	79.4878	4.8521e-19	1.80189e-17	putative aminopeptidase
pegfam.3980.	2.06859	24.8223	165.315	7.80618e-38	1.53943e-35	Transcriptional regulator of fructoselysine utilization operon FrlR
pegfam.3998.	2.06668	24.6804	121.311	3.26652e-28	2.83049e-26	D-Galactonate repressor DgoR
pegfam.3973.	2.06666	24.7681	91.9673	8.81189e-22	4.1996e-20	L-xylulose 5-phosphate 3-epimerase (EC 5.1.3.-) homolog
pegfam.3996.	2.05813	24.5986	108.228	2.39586e-25	1.59325e-23	L-ribulose-5-phosphate 4-epimerase (EC 5.1.3.4)
pegfam.3990.	2.04905	23.9407	30.3597	3.58902e-08	5.62346e-07	Type VI secretion protein VasI
pegfam.3976.	2.04521	24.3614	86.6195	1.31543e-20	5.5316e-19	Fructoselysine 3-epimerase
pegfam.4052.	2.04454	24.587	66.5305	3.44514e-16	1.08257e-14	FIG00638378: hypothetical protein
pegfam.3953.	2.03492	24.5266	80.549	2.83591e-19	1.06004e-17	FIG00637862: hypothetical protein
pegfam.4022.	2.03466	24.6228	86.302	1.5445e-20	6.40072e-19	FIG00638032: hypothetical protein
pegfam.3778.	2.02496	26.3571	123.012	1.38574e-28	1.27823e-26	Glutamate synthase [NADPH] small chain (EC 1.4.1.13)
pegfam.3977.	2.02347	24.2899	84.3915	4.05891e-20	1.63471e-18	22C3-dihydroxy-22C3-dihydro-phenylpropionate dehydrogenase (EC 1.3.1.-)
pegfam.3970.	2.00305	24.4056	98.6657	2.98932e-23	1.64384e-21	2-dehydro-3-deoxygalactonokinase (EC 2.7.1.58)
pegfam.4069.	1.99438	23.4457	61.347	4.78509e-15	1.38913e-13	FIG00638340: hypothetical protein
pegfam.4010.	1.99186	23.8442	88.1275	6.13682e-21	2.65882e-19	Putative fimbrial-like protein
pegfam.4028.	1.99152	23.9128	95.2975	1.63818e-22	8.44033e-21	Uncharacterized protein COG3236
pegfam.3979.	1.9841	24.0841	75.2717	4.10187e-18	1.45706e-16	PTS system2C galactosamine-specific IIC component (EC 2.7.1.69)
pegfam.3991.	1.98267	24.1055	76.9334	1.7682e-18	6.44099e-17	Periplasmic fimbrial chaperone
pegfam.3966.	1.97907	24.0649	102.577	4.14926e-24	2.52443e-22	Putative uncharacterized protein YaiO
pegfam.3999.	1.94982	23.605	59.1963	1.427e-14	4.0005e-13	FIG00640332: hypothetical protein
pegfam.3984.	1.94946	24.2526	96.6609	8.22789e-23	4.317e-21	Hydroxypyruvate isomerase (EC 5.3.1.22)
pegfam.4020.	1.94222	24.5425	68.2868	1.41365e-16	4.59354e-15	hypothetical protein
pegfam.4017.	1.9422	24.0461	71.1968	3.23319e-17	1.08768e-15	Alpha-fimbriae major subunit
pegfam.3969.	1.94063	24.2017	93.4821	4.09896e-22	1.98661e-20	Putative LysR-like transcriptional regulator
pegfam.4152.	1.94017	21.9269	32.4442	1.22663e-08	1.99861e-07	hypothetical protein
pegfam.3989.	1.93613	24.5828	99.8623	1.6337e-23	9.34313e-22	CRISPR-associated protein2C CT1976
pegfam.3771.	1.93275	26.6241	91.4178	1.16326e-21	5.4087e-20	Uncharacterized protein YphG2C TPR-domain containing
pegfam.3997.	1.92698	24.1543	71.9164	2.24514e-17	7.64282e-16	Chaperone protein fimC precursor
pegfam.4039.	1.91265	24.5343	119.301	8.99882e-28	7.45859e-26	FIG00638046: hypothetical protein
pegfam.4031.	1.91184	24.0967	58.2755	2.27864e-14	6.29543e-13	Inner membrane protein YphA
pegfam.4032.	1.91003	24.4113	91.1688	1.31926e-21	6.08456e-20	ISSod132C transposase
pegfam.4041.	1.90448	24.1789	65.9219	4.6914e-16	1.45028e-14	probable secreted protein STY4010
pegfam.4012.	1.89859	23.2092	43.1245	5.13659e-11	1.03074e-09	Major fimbrial subunit StfA
pegfam.4024.	1.89144	23.8722	52.2228	4.95484e-13	1.22141e-11	22C3-diketo-L-gulonate TRAP transporter small permease protein yiaM
pegfam.4038.	1.88529	24.0468	65.4412	5.98748e-16	1.84099e-14	Transcriptional regulator2C ArsR family
pegfam.4005.	1.8393	23.5989	58.9953	1.58052e-14	4.40926e-13	Ribulose-5-phosphate 4-epimerase and related epimerases and aldolases
pegfam.4085.	1.82961	23.1506	31.8797	1.64026e-08	2.64244e-07	hypothetical protein
pegfam.3987.	1.82187	24.0021	53.7487	2.27841e-13	5.76558e-12	Transcriptional regulator of catabolic arginine decarboxylase (adiA)
pegfam.4074.	1.81863	23.5328	44.9681	2.00274e-11	4.18018e-10	FIG00637905: hypothetical protein
pegfam.4016.	1.81418	24.3929	59.2561	1.38433e-14	3.89998e-13	orf2C conserved hypothetical protein
pegfam.4081.	1.80584	23.7781	52.3755	4.58402e-13	1.13489e-11	FIG00638148: hypothetical protein
pegfam.4023.	1.7931	23.8259	61.8636	3.68099e-15	1.08513e-13	PTS system2C N-acetylgalactosamine-specific IIB component (EC 2.7.1.69)
pegfam.4050.	1.78324	24.3297	44.8485	2.12881e-11	4.42716e-10	VapB protein (antitoxin to VapC)
pegfam.4042.	1.76437	24.9646	39.2669	3.69659e-10	6.84169e-09	FIG01200701: hypothetical protein
pegfam.4033.	1.75211	23.1685	41.634	1.10061e-10	2.1556e-09	Arsenical resistance operon repressor
pegfam.4034.	1.75108	23.3428	42.9759	5.54191e-11	1.10819e-09	FIG00638073: hypothetical protein
pegfam.4001.	1.73922	23.4597	44.5159	2.523e-11	5.20905e-10	3-keto-L-gulonate 6-phosphate decarboxylase homolog
pegfam.3857.	1.73094	25.8264	118.498	1.34901e-27	1.10214e-25	N-acetylneuraminic acid outer membrane channel protein NanC
pegfam.3841.	1.7238	25.3576	98.8804	2.68214e-23	1.48924e-21	chaperone FimC
pegfam.3793.	1.70867	25.2189	65.3605	6.23778e-16	1.90769e-14	5-carboxymethyl-2-hydroxymuconate semialdehyde dehydrogenase (EC 1.2.1.60)
pegfam.3858.	1.67991	25.4764	95.9055	1.20501e-22	6.26496e-21	type 1 fimbriae protein FimI2C unknown function
pegfam.3787.	1.6752	25.5446	96.7401	7.90499e-23	4.18599e-21	4-hydroxyphenylacetate 3-monooxygenase (EC 1.14.13.3)
pegfam.3822.	1.67351	25.1224	100.745	1.04604e-23	6.04273e-22	mannose-specific adhesin FimH
pegfam.4006.	1.65353	23.1699	36.1416	1.83492e-09	3.26914e-08	2-dehydro-3-deoxyphosphogalactonate aldolase (EC 4.1.2.21)
pegfam.5.	1.65157	29.8035	19.4323	1.04228e-05	0.000121402	Phage tail fiber protein
pegfam.4072.	1.64021	22.5612	25.6371	4.12037e-07	5.93562e-06	FIG00643509: hypothetical protein
pegfam.3859.	1.62462	25.4727	99.0451	2.46815e-23	1.3946e-21	type 1 fimbrae adaptor subunit FimF
pegfam.4071.	1.61791	22.6538	27.5279	1.54845e-07	2.30615e-06	FIG00638101: hypothetical protein
pegfam.4048.	1.61305	23.2998	31.4659	2.02969e-08	3.25148e-07	COG3609: Predicted transcriptional regulators containing the CopG/Arc/MetJ DNA-binding domain
pegfam.3782.	1.61289	26.5146	58.1456	2.43416e-14	6.69277e-13	FIG00638997: hypothetical protein
pegfam.4011.	1.60833	22.9704	40.8353	1.65614e-10	3.18904e-09	Uncharacterized fimbrial-like protein ygiL precursor
pegfam.4047.	1.60628	24.3533	33.324	7.80127e-09	1.29696e-07	DNA-damage-inducible protein J
pegfam.4067.	1.60612	22.06	19.3053	1.11394e-05	0.000129222	FIG00637920: hypothetical protein
pegfam.3797.	1.5989	25.2266	67.1428	2.52537e-16	8.11382e-15	4-hydroxyphenylacetate symporter2C major facilitator superfamily (MFS)
pegfam.4082.	1.58477	23.547	36.0371	1.93596e-09	3.42778e-08	hypothetical protein
pegfam.4030.	1.57149	22.8353	28.0902	1.15792e-07	1.74267e-06	Phenylacetic acid degradation protein PaaD2C thioesterase
pegfam.33.	1.56954	26.5144	27.9011	1.27677e-07	1.91649e-06	Phage tail fiber protein
pegfam.125.	1.56777	25.4715	16.1471	5.86091e-05	0.000592201	Phage protein
pegfam.4021.	1.56411	23.834	44.1728	3.00632e-11	6.18458e-10	Secreted protein Hcp
pegfam.4062.	1.55623	21.8613	16.2239	5.62794e-05	0.000573729	Arylsulfatase (EC 3.1.6.1)
pegfam.3849.	1.55105	24.8912	97.8349	4.54756e-23	2.45354e-21	type 1 fimbriae regulatory protein FimE
pegfam.4056.	1.5467	22.4368	20.3895	6.31763e-06	7.52719e-05	LysR family transcriptional regulator STM2281
pegfam.4073.	1.5385	21.6383	15.0872	0.000102658	0.000985072	hypothetical protein
pegfam.3826.	1.53046	25.3831	97.2151	6.21901e-23	3.32398e-21	Transcriptional activator of 4-hydroxyphenylacetate 3-monooxygenase operon2C XylS/AraC family
pegfam.3451.	1.52009	27.9178	29.1483	6.70435e-08	1.01974e-06	FIG00638466: hypothetical protein
pegfam.3792.	1.51387	25.3193	115.95	4.87328e-27	3.66715e-25	D-mannonate oxidoreductase (EC 1.1.1.57)
pegfam.3799.	1.49566	24.8717	81.6699	1.60822e-19	6.2996e-18	5-carboxymethyl-2-oxo-hex-3- ene-12C7-dioate decarboxylase (EC 4.1.1.68) / 2-hydroxyhepta-22C4-diene-12C7-dioate isomerase (EC 5.3.3.-)
pegfam.4084.	1.48472	22.3073	16.3653	5.22331e-05	0.000534385	hypothetical protein
pegfam.3838.	1.47148	25.359	74.0198	7.73371e-18	2.6969e-16	putative exported protein
pegfam.4037.	1.46997	23.1034	23.1997	1.46018e-06	1.91531e-05	orf2C conserved hypothetical protein
pegfam.53.	1.46465	26.7073	22.5373	2.06102e-06	2.66072e-05	Phage antirepressor protein
pegfam.3806.	1.46323	24.5324	34.2871	4.75527e-09	8.11803e-08	Metal-dependent hydrolase involved in phosphonate metabolism
pegfam.3807.	1.45193	25.3985	91.0915	1.3718e-21	6.27625e-20	Beta-lactamase (EC 3.5.2.6)
pegfam.4070.	1.45116	22.4507	17.1971	3.36958e-05	0.000353589	FIG00638198: hypothetical protein
pegfam.3816.	1.43245	25.247	63.0295	2.03629e-15	6.12925e-14	Phage protein
pegfam.75.	1.42778	24.0774	21.1318	4.2876e-06	5.23948e-05	Phage protein
pegfam.3863.	1.40397	24.3464	50.3151	1.30938e-12	3.12014e-11	type 1 fimbrae adaptor subunit FimG
pegfam.18.	1.38859	27.3241	24.3922	7.85872e-07	1.07522e-05	Phage tail assembly protein I
pegfam.215.	1.38558	26.564	50.081	1.47525e-12	3.48634e-11	Mobile element protein
pegfam.3830.	1.38398	25.6259	89.4634	3.12367e-21	1.38483e-19	FIG00642032: hypothetical protein
pegfam.4076.	1.38341	22.5796	13.8298	0.000200134	0.0017939	FIG00638707: hypothetical protein
pegfam.4049.	1.38196	22.1946	13.7626	0.000207426	0.00185065	FIG00640343: hypothetical protein
pegfam.4064.	1.37907	22.1809	13.5432	0.00023314	0.00206397	FIG00640177: hypothetical protein
pegfam.3821.	1.37671	24.9257	66.7567	3.07164e-16	9.75928e-15	Transcriptional regulator2C AraC family
pegfam.3888.	1.37045	22.5179	17.4224	2.99275e-05	0.000315204	FIG00639374: hypothetical protein
pegfam.3879.	1.35241	25.2427	92.1588	7.99926e-22	3.84435e-20	FIG00638100: hypothetical protein
pegfam.4086.	1.33085	22.2635	9.7647	0.00177894	0.0126697	FIG00643478: hypothetical protein
pegfam.3808.	1.32957	26.2944	54.4013	1.63456e-13	4.17323e-12	Sialic acid-induced transmembrane protein YjhT(NanM)2C possible mutarotase
pegfam.3870.	1.32477	24.2781	53.6541	2.39085e-13	6.02347e-12	Homoprotocatechuate degradative operon repressor
pegfam.3865.	1.32335	25.1147	33.6359	6.6456e-09	1.11455e-07	PilT
pegfam.4059.	1.31468	22.2859	12.2021	0.000477351	0.00397955	Protein YkiA
pegfam.3860.	1.31427	24.2919	56.3221	6.15215e-14	1.64412e-12	type 1 fimbrae adaptor subunit FimF
pegfam.3591.	1.29726	25.6306	57.2394	3.8586e-14	1.04585e-12	Putative LysR-family transcriptional regulatory protein
pegfam.3472.	1.28723	29.9032	40.1817	2.314e-10	4.35322e-09	Translation elongation factor G
pegfam.3835.	1.2832	23.8488	47.9651	4.33883e-12	9.61773e-11	2-oxo-hepta-3-ene-12C7-dioic acid hydratase (EC 4.2.-.-)
pegfam.3569.	1.25251	26.8985	61.2285	5.08213e-15	1.46791e-13	FIG00638856: hypothetical protein
pegfam.3844.	1.25208	24.132	49.5674	1.91674e-12	4.45603e-11	ATPase component STY3233 of energizing module of queuosine-regulated ECF transporter
pegfam.4044.	1.24178	23.1148	12.7129	0.000363141	0.00311364	YafQ toxin protein
pegfam.3864.	1.23213	24.8596	62.009	3.4189e-15	1.01309e-13	Putative glycoprotein/receptor
pegfam.3861.	1.23159	24.1312	44.7165	2.27736e-11	4.71892e-10	4-hydroxyphenylacetate 3-monooxygenase2C reductase component (EC 1.6.8.-)
pegfam.4057.	1.22183	22.2312	9.91735	0.00163728	0.0118227	FIG00638635: hypothetical protein
pegfam.3828.	1.21944	24.4776	46.6146	8.64155e-12	1.85097e-10	32C4-dihydroxyphenylacetate 22C3-dioxygenase (EC 1.13.11.15)
pegfam.4058.	1.20422	23.3965	11.6997	0.000625108	0.00504395	FIG004405: Putative cytoplasmic protein
pegfam.611.	1.18583	27.1268	32.1751	1.40887e-08	2.28253e-07	Enterotoxin
pegfam.3840.	1.18259	24.5325	16.7143	4.34533e-05	0.000448573	HTH-type transcriptional regulator mlrA
pegfam.17.	1.17134	27.8003	17.6142	2.70564e-05	0.000289226	Phage minor tail protein
pegfam.3836.	1.15531	24.1372	40.1121	2.39804e-10	4.49652e-09	22C4-dihydroxyhept-2-ene-12C7-dioic acid aldolase (EC 4.1.2.-)
pegfam.1.	1.12701	27.02	49.4562	2.02854e-12	4.65914e-11	Mobile element protein
pegfam.3494.	1.12453	27.3695	15.6029	7.81331e-05	0.000770984	Putative protease encoded within prophage CP-933X
pegfam.3575.	1.1205	26.5716	59.6954	1.10737e-14	3.16653e-13	Biotin operon repressor / Biotin-protein ligase (EC 6.3.4.15)
pegfam.3536.	1.11679	26.3875	48.0258	4.20657e-12	9.36085e-11	Putative resistance protein
pegfam.3538.	1.1129	25.3354	43.7161	3.79642e-11	7.69919e-10	FIG00638045: hypothetical protein
pegfam.3519.	1.10971	25.7527	38.5927	5.22136e-10	9.50987e-09	D-glucarate permease
pegfam.3899.	1.09536	21.6785	10.6635	0.0010927	0.00834335	FIG00638966: hypothetical protein
pegfam.1306.	1.09478	25.2044	35.18	3.00601e-09	5.24127e-08	Gene D protein
pegfam.1646.	1.09246	25.9387	73.0025	1.29484e-17	4.43424e-16	Pantothenate kinase (EC 2.7.1.33)
pegfam.3471.	1.08914	26.7691	50.0708	1.48296e-12	3.49015e-11	Ornithine decarboxylase (EC 4.1.1.17)
pegfam.2325.	1.07986	26.0365	67.491	2.11647e-16	6.83848e-15	orf%3B Unknown function
pegfam.3884.	1.07498	24.0916	10.0032	0.00156272	0.0113995	FIG01045262: hypothetical protein
pegfam.50.	1.07391	28.516	13.9346	0.000189279	0.0017128	Phage tail length tape-measure protein 1
pegfam.3588.	1.06117	25.1743	20.8799	4.89e-06	5.91246e-05	Flagellar motor rotation protein MotB
pegfam.62.	1.05207	24.9884	56.5344	5.52231e-14	1.48273e-12	putative virulence protein
pegfam.3705.	1.04225	25.0342	42.1728	8.35528e-11	1.65342e-09	Capsid scaffolding protein
pegfam.3496.	1.00605	26.2277	29.8268	4.72428e-08	7.26295e-07	D-xylose proton-symporter XylE
pegfam.3765.	1.00314	21.4111	6.92014	0.00852301	0.0463338	hypothetical protein
pegfam.555.	-1.00457	27.756	25.2692	4.9862e-07	7.09355e-06	Pyruvate oxidase [ubiquinone2C cytochrome] (EC 1.2.2.2)
pegfam.3466.	-1.00673	27.6872	57.0956	4.15137e-14	1.11989e-12	Ferric hydroxamate outer membrane receptor FhuA
pegfam.3521.	-1.01021	25.9357	23.8852	1.02257e-06	1.37602e-05	Phosphoanhydride phosphohydrolase (EC 3.1.3.2) (pH 2.5 acid phosphatase) (AP) / 4- phytase (EC 3.1.3.26)
pegfam.3089.	-1.01293	29.3632	7.62692	0.00575034	0.0342564	Chaperone HdeB
pegfam.3636.	-1.01296	25.0739	30.5881	3.19053e-08	5.02662e-07	Hypothetical response regulatory protein ypdB
pegfam.1719.	-1.01324	26.9051	10.7724	0.00103025	0.0078981	DnaJ-class molecular chaperone CbpA
pegfam.3700.	-1.01456	24.0499	49.2223	2.28536e-12	5.20717e-11	Hypothetical protein YaeJ with similarity to translation release factor
pegfam.3526.	-1.01722	26.5847	30.2158	3.86554e-08	6.02372e-07	Glutamate-1-semialdehyde aminotransferase (EC 5.4.3.8)
pegfam.156.	-1.01783	23.8458	24.5056	7.40938e-07	1.02452e-05	hypothetical protein
pegfam.3721.	-1.02198	23.9449	17.4613	2.9321e-05	0.000310681	FIG00638254: hypothetical protein
pegfam.3615.	-1.02284	25.8653	13.2118	0.000278185	0.00241784	SSU rRNA (adenine(1518)-N(6)/adenine(1519)-N(6))-dimethyltransferase (EC 2.1.1.182)
pegfam.2158.	-1.03433	28.0439	12.5372	0.000398923	0.00340006	Starvation lipoprotein Slp
pegfam.3013.	-1.03466	26.8229	29.9978	4.32536e-08	6.66758e-07	Acidic protein msyB
pegfam.3624.	-1.03582	26.0725	28.7632	8.17888e-08	1.24072e-06	Methionine aminopeptidase (EC 3.4.11.18)
pegfam.3631.	-1.03892	25.4059	24.4616	7.58076e-07	1.04468e-05	Transcriptional repressor for pyruvate dehydrogenase complex
pegfam.3607.	-1.04472	27.6453	32.5676	1.15119e-08	1.88105e-07	Translation elongation factor Ts
pegfam.3622.	-1.04892	26.4666	14.4368	0.000144944	0.00134349	S-adenosylmethionine decarboxylase proenzyme (EC 4.1.1.50)2C prokaryotic class 1A
pegfam.1261.	-1.05	27.4545	10.5637	0.00115331	0.00873617	FIG00638244: hypothetical protein
pegfam.3644.	-1.05317	25.7241	29.4186	5.83141e-08	8.91707e-07	5'-methylthioadenosine nucleosidase (EC 3.2.2.16) / S-adenosylhomocysteine nucleosidase (EC 3.2.2.9)
pegfam.3436.	-1.05427	22.8075	24.0207	9.53049e-07	1.29158e-05	hypothetical protein
pegfam.3651.	-1.05553	26.948	23.4288	1.29621e-06	1.72396e-05	Carbonic anhydrase (EC 4.2.1.1)
pegfam.3696.	-1.05817	25.905	31.1053	2.44407e-08	3.87193e-07	(3R)-hydroxymyristoyl-[acyl carrier protein] dehydratase (EC 4.2.1.-)
pegfam.2859.	-1.05915	27.2677	23.3379	1.35899e-06	1.79494e-05	FIG00638941: hypothetical protein
pegfam.2985.	-1.06229	26.3451	10.3157	0.00131903	0.00983511	Putative exported protein
pegfam.1652.	-1.06515	27.8794	32.913	9.63773e-09	1.58842e-07	Transaldolase (EC 2.2.1.2)
pegfam.3639.	-1.06715	25.3042	61.4808	4.47081e-15	1.30452e-13	Phosphate transport system regulatory protein PhoU
pegfam.3614.	-1.06764	26.9414	25.9991	3.41577e-07	4.97069e-06	22C32C42C5-tetrahydropyridine-22C6-dicarboxylate N-succinyltransferase (EC 2.3.1.117)
pegfam.139.	-1.06869	23.0175	16.168	5.79658e-05	0.000586737	Head decoration protein
pegfam.3493.	-1.06917	28.5013	54.1751	1.83398e-13	4.66158e-12	Dihydrolipoamide dehydrogenase of pyruvate dehydrogenase complex (EC 1.8.1.4) @ Dihydrolipoamide dehydrogenase (EC 1.8.1.4)
pegfam.3579.	-1.07484	26.2876	22.6983	1.89539e-06	2.45242e-05	Acetyl-coenzyme A carboxyl transferase alpha chain (EC 6.4.1.2)
pegfam.3470.	-1.07675	27.1398	49.5426	1.94112e-12	4.49443e-11	Lysine decarboxylase2C inducible (EC 4.1.1.18)
pegfam.3634.	-1.07799	24.9458	46.3842	9.71959e-12	2.06641e-10	FIG002842: hypothetical protein
pegfam.3276.	-1.08256	26.3688	11.7839	0.000597457	0.00484661	UPF0410 protein YeaQ
pegfam.3846.	-1.08393	24.3593	49.8972	1.62013e-12	3.79735e-11	Formate dehydrogenase N gamma subunit (EC 1.2.1.2)
pegfam.3459.	-1.08499	26.9406	34.875	3.51562e-09	6.07427e-08	Membrane alanine aminopeptidase N (EC 3.4.11.2)
pegfam.2955.	-1.0861	26.824	26.6791	2.40204e-07	3.54054e-06	Inner membrane protein YqjE
pegfam.3144.	-1.09626	26.0167	14.2029	0.000164119	0.00151387	hemimethylated DNA binding protein YccV
pegfam.3688.	-1.10153	27.1832	34.2012	4.96977e-09	8.43386e-08	Outer membrane protein H precursor
pegfam.1403.	-1.10357	27.7199	21.1959	4.1465e-06	5.09975e-05	Fructose-bisphosphate aldolase class I (EC 4.1.2.13)
pegfam.1933.	-1.10697	27.1133	40.3692	2.10232e-10	3.99441e-09	Methylglyoxal reductase2C acetol producing (EC 1.1.1.-) / 22C5-diketo-D-gluconate reductase A (EC 1.1.1.274)
pegfam.3418.	-1.11113	22.5067	46.7695	7.98447e-12	1.71666e-10	FIG00638818: hypothetical protein
pegfam.3516.	-1.11499	27.384	37.9298	7.3335e-10	1.32722e-08	Decarboxylase family protein
pegfam.1520.	-1.11582	27.1476	23.3601	1.34333e-06	1.77836e-05	NAD-dependent glyceraldehyde-3-phosphate dehydrogenase (EC 1.2.1.12)
pegfam.475.	-1.12082	29.1521	16.8697	4.00346e-05	0.000414779	Serine protein kinase (prkA protein)2C P-loop containing
pegfam.3827.	-1.12374	24.084	46.984	7.15693e-12	1.55629e-10	Formate dehydrogenase O beta subunit (EC 1.2.1.2)
pegfam.2890.	-1.13553	25.6401	19.2177	1.16627e-05	0.000134474	Universal stress protein F
pegfam.3814.	-1.14077	24.9082	47.8431	4.61734e-12	1.01564e-10	Dipeptide transport system permease protein DppC (TC 3.A.1.5.2)%3B Putative hemine transporter ATP-binding subunit
pegfam.3654.	-1.14109	25.1065	31.1097	2.43845e-08	3.87193e-07	Probable glutathione S-transferase (EC 2.5.1.18)2C YfcG homolog
pegfam.1894.	-1.14127	26.8776	18.6182	1.59687e-05	0.000177676	Chaperone protein hchA
pegfam.241.	-1.15588	23.9969	19.5477	9.81164e-06	0.000114985	FIG00638765: hypothetical protein
pegfam.3649.	-1.15647	23.8292	55.6986	8.44797e-14	2.22645e-12	Periplasmic aromatic aldehyde oxidoreductase2C iron-sulfur subunit YagT
pegfam.3543.	-1.16112	26.1522	33.9556	5.63833e-09	9.484e-08	N-acetylglucosamine-6-phosphate deacetylase (EC 3.5.1.25)
pegfam.2526.	-1.16117	27.3213	10.0617	0.00151385	0.0110854	Flavoprotein wrbA
pegfam.3745.	-1.17052	25.2561	54.6749	1.4221e-13	3.64707e-12	FIG00905232: hypothetical protein
pegfam.3653.	-1.17179	25.6565	20.8029	5.09046e-06	6.10321e-05	Nitrate/nitrite response regulator protein
pegfam.3724.	-1.17217	25.3293	23.183	1.47294e-06	1.92762e-05	putative secreted protein
pegfam.3578.	-1.19785	24.0634	57.7421	2.98844e-14	8.17746e-13	Periplasmic aromatic aldehyde oxidoreductase2C FAD binding subunit YagS
pegfam.2708.	-1.19813	26.7083	20.1312	7.23092e-06	8.50898e-05	probable lipoprotein
pegfam.3703.	-1.2024	25.8262	22.3034	2.32791e-06	2.97172e-05	Lactoylglutathione lyase (EC 4.4.1.5)
pegfam.3561.	-1.20424	27.0584	31.6568	1.83973e-08	2.95545e-07	UDP-3-O-[3-hydroxymyristoyl] glucosamine N-acyltransferase (EC 2.3.1.-)
pegfam.3637.	-1.20633	28.1927	40.1043	2.40758e-10	4.49965e-09	SSU ribosomal protein S2p (SAe)
pegfam.3598.	-1.21765	26.4555	21.3139	3.89885e-06	4.8263e-05	Spermidine synthase (EC 2.5.1.16)
pegfam.3824.	-1.21912	25.5516	55.1685	1.10627e-13	2.8628e-12	Dipeptide transport system permease protein DppC (TC 3.A.1.5.2)%3B Putative hemine transporter ATP-binding subunit
pegfam.3478.	-1.22157	28.5012	64.4085	1.01119e-15	3.07605e-14	Dihydrolipoamide acetyltransferase component of pyruvate dehydrogenase complex (EC 2.3.1.12)
pegfam.3299.	-1.2219	25.5514	17.441	2.96358e-05	0.000313285	probable lipoprotein
pegfam.3708.	-1.23396	24.9112	60.2979	8.15353e-15	2.34322e-13	FIG01280259: hypothetical protein
pegfam.3735.	-1.24164	25.5092	47.0767	6.82633e-12	1.49007e-10	Rho-specific inhibitor of transcription termination (YaeO)
pegfam.3831.	-1.24956	24.5163	73.3211	1.10183e-17	3.81902e-16	Permease of the drug/metabolite transporter (DMT) superfamily
pegfam.3186.	-1.24963	26.9625	24.5506	7.23826e-07	1.00475e-05	FIG00638451: hypothetical protein
pegfam.3630.	-1.27128	26.7748	24.1429	8.94444e-07	1.21504e-05	7-alpha-hydroxysteroid dehydrogenase (EC 1.1.1.159)
pegfam.3723.	-1.28011	25.5916	34.7898	3.67285e-09	6.30782e-08	probable iron binding protein from the HesB_IscA_SufA family
pegfam.3842.	-1.28356	23.7482	51.0998	8.77871e-13	2.11837e-11	Respiratory nitrate reductase delta chain (EC 1.7.99.4)
pegfam.3458.	-1.28388	29.0964	80.7262	2.59265e-19	9.75485e-18	Pyruvate dehydrogenase E1 component (EC 1.2.4.1)
pegfam.3820.	-1.28436	23.7214	74.5052	6.04784e-18	2.12194e-16	Dipeptide transport ATP-binding protein DppF (TC 3.A.1.5.2)
pegfam.3710.	-1.29286	26.3995	56.2181	6.4861e-14	1.7253e-12	Chromosome segregation ATPase
pegfam.3162.	-1.29433	27.4777	25.5511	4.30826e-07	6.15974e-06	ElaB protein
pegfam.177.	-1.30967	25.4271	70.3075	5.07441e-17	1.69711e-15	FIG00639155: hypothetical protein
pegfam.3671.	-1.3118	26.8533	26.5767	2.53276e-07	3.72361e-06	Ribosome recycling factor
pegfam.3812.	-1.31885	23.8068	57.4572	3.45408e-14	9.40662e-13	Dipeptide transport system permease protein DppB (TC 3.A.1.5.2)
pegfam.3788.	-1.32418	24.9135	88.184	5.96398e-21	2.60366e-19	Dipeptide-binding ABC transporter2C periplasmic substrate-binding component (TC 3.A.1.5.2)%3B Putative hemin-binding lipoprotein
pegfam.2682.	-1.32496	25.9539	27.6898	1.42413e-07	2.12653e-06	Outer membrane lipoprotein Blc
pegfam.2591.	-1.33887	26.9243	22.0258	2.69017e-06	3.40378e-05	Glycoprotein-polysaccharide metabolism
pegfam.3026.	-1.34676	27.2551	50.9419	9.51426e-13	2.27665e-11	Periplasmic protein YqjC
pegfam.3336.	-1.34929	26.7245	44.1602	3.02564e-11	6.20202e-10	UPF0337 protein yjbJ
pegfam.3166.	-1.35256	27.1387	53.0963	3.17584e-13	7.96608e-12	Uncharacterized membrane protein YqjD
pegfam.3582.	-1.36052	27.1306	41.4795	1.19111e-10	2.3249e-09	tRNA dimethylallyltransferase (EC 2.5.1.75)
pegfam.3099.	-1.36235	25.8113	18.8153	1.4401e-05	0.000161807	FIG00638559: hypothetical protein
pegfam.3393.	-1.36565	27.0923	36.1223	1.8531e-09	3.29127e-08	Putative exported protein
pegfam.3373.	-1.37467	24.9598	17.7522	2.51623e-05	0.000271515	Conidiation-specific protein 10
pegfam.2984.	-1.37593	26.9167	31.2437	2.27585e-08	3.62552e-07	Protein ygiW precursor
pegfam.2505.	-1.37833	28.4941	38.9567	4.33301e-10	7.968e-09	Osmotically inducible protein OsmY
pegfam.3213.	-1.38399	26.495	41.7513	1.03654e-10	2.03844e-09	FIG00639237: hypothetical protein
pegfam.2729.	-1.39539	29.8434	25.6139	4.17017e-07	5.97724e-06	Non-specific DNA-binding protein Dps / Iron-binding ferritin-like antioxidant protein / Ferroxidase (EC 1.16.3.1)
pegfam.3085.	-1.39705	27.2062	33.0466	8.99765e-09	1.48721e-07	Osmotically inducible lipoprotein E precursor
pegfam.3570.	-1.41198	26.5648	48.0683	4.11626e-12	9.19567e-11	Quinone oxidoreductase (EC 1.6.5.5)
pegfam.3301.	-1.41902	27.0243	14.0841	0.000174816	0.00159828	FIG00895798: hypothetical protein
pegfam.3851.	-1.41921	22.9447	52.4807	4.3449e-13	1.08037e-11	D-alanyl-D-alanine dipeptidase (EC 3.4.13.-)%3B Putative metaloprotease associated with hemin utilization
pegfam.3848.	-1.42005	25.5384	88.2323	5.82011e-21	2.5604e-19	DUF1440 domain-containing membrane protein
pegfam.3743.	-1.43456	25.4934	31.331	2.17579e-08	3.4758e-07	Putative cytoplasmic protein
pegfam.3643.	-1.4386	25.7767	56.0426	7.09177e-14	1.87768e-12	Sugar/maltose fermentation stimulation protein homolog
pegfam.3843.	-1.44065	25.3805	82.2208	1.21702e-19	4.80009e-18	Respiratory nitrate reductase gamma chain (EC 1.7.99.4)
pegfam.3795.	-1.45499	25.2853	66.59	3.34276e-16	1.0562e-14	Nitrate/nitrite transporter
pegfam.3850.	-1.45513	25.1848	79.0952	5.91885e-19	2.18386e-17	FIGfam014588: Predicted regulator of CFA/I fimbriae
pegfam.3803.	-1.47007	25.3273	70.0993	5.6392e-17	1.8642e-15	UDP-glucose dehydrogenase (EC 1.1.1.22)
pegfam.3829.	-1.48094	25.3197	94.7397	2.17141e-22	1.10285e-20	N-hydroxyarylamine O-acetyltransferase (EC 2.3.1.118)
pegfam.3810.	-1.48285	25.3617	73.1308	1.21336e-17	4.18026e-16	Putative inner membrane protein
pegfam.3112.	-1.48433	26.2106	29.3747	5.96523e-08	9.09737e-07	FIG00638140: hypothetical protein
pegfam.3825.	-1.4942	24.9567	109.662	1.1618e-25	7.90992e-24	Phenazine biosynthesis protein PhzF
pegfam.3695.	-1.50097	26.9694	41.75	1.03722e-10	2.03844e-09	C4-type zinc finger protein2C DksA/TraR family
pegfam.4015.	-1.5051	23.3689	55.0638	1.16679e-13	3.0058e-12	Hydrogenase-4 component H (EC 1.-.-.-)
pegfam.3173.	-1.51121	26.3988	21.0727	4.42172e-06	5.39186e-05	Inner membrane protein YqjK
pegfam.3775.	-1.51357	25.9342	49.4891	1.99481e-12	4.60012e-11	Electron transport complex protein RnfC
pegfam.3855.	-1.52931	25.189	91.7686	9.74276e-22	4.56712e-20	NAD(P)H-flavin oxidoreductase
pegfam.3789.	-1.58847	24.9708	107.759	3.03585e-25	1.97296e-23	Respiratory nitrate reductase beta chain (EC 1.7.99.4)
pegfam.3869.	-1.62765	25.6381	39.8748	2.70773e-10	5.04414e-09	Type III secretion chaperone protein for YopD (SycD)
pegfam.3770.	-1.64567	26.1387	106.797	4.93107e-25	3.09899e-23	Respiratory nitrate reductase alpha chain (EC 1.7.99.4)
pegfam.243.	-1.65042	26.1366	17.4007	3.02722e-05	0.000318248	FIG01045311: hypothetical protein
pegfam.4035.	-1.65578	25.4524	66.272	3.92799e-16	1.22088e-14	tRNA-binding protein YgjH
pegfam.3798.	-1.66468	24.9442	80.868	2.41306e-19	9.13926e-18	COG1649 predicted glycoside hydrolase
pegfam.111.	-1.67045	26.0677	172.34	2.28104e-39	5.21811e-37	Formate dehydrogenase O alpha subunit (EC 1.2.1.2) @ selenocysteine-containing
pegfam.3004.	-1.67407	26.336	31.9858	1.55305e-08	2.50901e-07	Probable secreted protein
pegfam.3406.	-1.6745	25.7507	34.205	4.96004e-09	8.43386e-08	Entericidin B precursor
pegfam.2461.	-1.67838	26.9088	51.0719	8.90458e-13	2.13972e-11	Nicotinamidase family protein YcaC
pegfam.4019.	-1.69291	25.2528	81.3673	1.87434e-19	7.24281e-18	Leader peptidase (Prepilin peptidase) (EC 3.4.23.43) / N-methyltransferase (EC 2.1.1.-)
pegfam.3874.	-1.70024	24.8447	48.4675	3.35806e-12	7.53127e-11	Peptide methionine sulfoxide reductase MsrB (EC 1.8.4.12)
pegfam.3780.	-1.71355	26.7019	70.2764	5.15496e-17	1.71403e-15	NAD-dependent malic enzyme (EC 1.1.1.38)
pegfam.3774.	-1.75103	26.5562	110.515	7.55762e-26	5.27098e-24	Heme-regulated cyclic AMP phosphodiesterase (EC 3.1.4.-)
pegfam.4002.	-1.75854	23.6014	120.599	4.67818e-28	3.99321e-26	Carbonic anhydrase (EC 4.2.1.1)
pegfam.4004.	-1.77018	24.3965	81.1044	2.14106e-19	8.21794e-18	Hydrogenase-4 component E (EC 1.-.-.-)
pegfam.3961.	-1.77444	24.5236	81.4596	1.7888e-19	6.95927e-18	Hydrogenase-4 component C (EC 1.-.-.-)
pegfam.3963.	-1.77739	23.6522	84.3124	4.22454e-20	1.68952e-18	Phenylacetate-CoA oxygenase2C PaaG subunit
pegfam.4043.	-1.79295	23.0825	81.0278	2.2256e-19	8.48548e-18	Phenylacetate-CoA oxygenase2C PaaH subunit
pegfam.3728.	-1.81793	24.5778	11.6991	0.000625312	0.00504395	FIG00639146: hypothetical protein
pegfam.3988.	-1.83044	24.6483	124.185	7.67556e-29	7.31609e-27	Phenylacetate-CoA oxygenase2C PaaI subunit
pegfam.4018.	-1.86871	23.995	101.654	6.61143e-24	3.93862e-22	Phenylacetate-CoA oxygenase2C PaaJ subunit
pegfam.3680.	-1.88189	26.0568	48.5278	3.25632e-12	7.36083e-11	Superoxide dismutase [Cu-Zn] precursor (EC 1.15.1.1)
pegfam.3920.	-1.90584	25.3156	131.899	1.57393e-30	1.80026e-28	L-fucose isomerase (EC 5.3.1.25)
pegfam.3947.	-1.91978	25.8056	140.339	2.24383e-32	2.85166e-30	Cyanate transport protein CynX
pegfam.3886.	-1.93509	23.6561	13.2307	0.000275396	0.00239724	Bdm protein
pegfam.3951.	-1.94897	23.9271	121.922	2.4006e-28	2.11216e-26	Phenylacetate-CoA oxygenase/reductase2C PaaK subunit
pegfam.3921.	-1.96488	25.0404	117.46	2.27599e-27	1.78307e-25	Hydrogenase-4 component G (EC 1.-.-.-)
pegfam.3985.	-1.96714	24.5147	147.263	6.87532e-34	9.82998e-32	Phenylacetate degradation enoyl-CoA hydratase PaaA (EC 4.2.1.17)
pegfam.3917.	-2.01656	26.1333	123.634	1.01325e-28	9.49962e-27	Phenylacetic acid degradation protein PaaN2C ring-opening aldehyde dehydrogenase (EC 1.2.1.3)
pegfam.3915.	-2.02403	25.9536	110.567	7.36326e-26	5.19883e-24	Monoamine oxidase (1.4.3.4)
pegfam.2190.	-2.05935	26.4748	58.7041	1.83257e-14	5.08761e-13	FIG00639947: hypothetical protein
pegfam.135.	-2.07019	25.4481	86.5136	1.38778e-20	5.79321e-19	Terminase small subunit
pegfam.4025.	-2.07548	22.5243	94.6011	2.32886e-22	1.15815e-20	Cyanate hydratase (EC 4.2.1.104)
pegfam.3926.	-2.08381	26.1923	182.938	1.10664e-41	3.51604e-39	Phenylacetaldehyde dehydrogenase (EC 1.2.1.39)
pegfam.3965.	-2.09715	24.5014	131.373	2.05239e-30	2.17364e-28	Cyn operon transcriptional activator
pegfam.3796.	-2.09903	26.2837	126.974	1.88184e-29	1.88811e-27	Putative Heme-regulated two-component response regulator
pegfam.3902.	-2.14941	25.4133	16.0573	6.1454e-05	0.000616589	hypothetical protein
pegfam.3882.	-2.47079	25.3708	33.2882	7.94623e-09	1.31723e-07	HigA protein (antitoxin to HigB)
pegfam.3813.	-2.47369	27.3291	94.6756	2.24283e-22	1.12515e-20	Alcohol dehydrogenase (EC 1.1.1.1)
pegfam.4126.	-2.4799	24.1431	151.531	8.02234e-35	1.23999e-32	Hydrogenase-4 component J (EC 1.-.-.-)
pegfam.4106.	-2.51226	24.7955	206.369	8.51268e-47	3.2456e-44	FIG01069793: hypothetical protein
pegfam.3755.	-2.52087	26.1512	46.8318	7.73485e-12	1.66927e-10	FIG00639131: hypothetical protein
pegfam.4096.	-2.55599	25.2406	133.68	6.41827e-31	7.6471e-29	Hydrogenase-4 component F (EC 1.-.-.-)
pegfam.3872.	-2.59378	26.6531	71.8628	2.30698e-17	7.80686e-16	Osmotically inducible protein C
pegfam.141.	-2.68537	25.0554	326.625	5.22242e-73	9.95568e-70	Formate dehydrogenase N alpha subunit (EC 1.2.1.2) @ selenocysteine-containing
pegfam.3790.	-2.96817	30.4245	64.0227	1.22992e-15	3.72165e-14	Probable glutamate/gamma-aminobutyrate antiporter
pegfam.178.	-3.03249	25.2336	62.5686	2.57317e-15	7.66457e-14	Putative excisionase
pegfam.171.	-3.07815	26.1973	75.4306	3.78487e-18	1.35286e-16	Primosomal protein I
pegfam.3896.	-3.14459	27.6289	87.9145	6.8345e-21	2.9169e-19	Stationary-phase-induced ribosome-associated protein
pegfam.4205.	-3.23305	21.8098	107.379	3.67766e-25	2.36321e-23	hypothetical protein
pegfam.164.	-3.76526	26.3679	39.5536	3.19181e-10	5.92661e-09	FIG00639442: hypothetical protein
